# Supplementary material for: Comparison of Gut Microbiota and Metabolic Characteristics Between Miechongshu-Treated and Untreated Yili Horses
Source: Animals (Basel). 2026 Mar 26;16(7):1020. doi: 10.3390/ani16071020 (PMC13072335; doi:10.3390/ani16071020)
Supplement: Supplementary file 1 [file animals-16-01020-s001.zip]

Archive with 4 entries (4 files):
- Figure S1.pdf
- Table S1.pdf
- Table S2 .xlsx
- Table S3.xlsx
