# Supplementary material for: Comparison of Gut Microbiota and Metabolic Characteristics Between Miechongshu-Treated and Untreated Yili Horses
Source: Animals (Basel). 2026 Mar 26;16(7):1020. doi: 10.3390/ani16071020 (PMC13072335; doi:10.3390/ani16071020)
Supplement: Supplementary file 1 [file animals-16-01020-s001.zip › Table S2 .xlsx]

## Sheet: Phylum
Taxonomy	Firmicutes	Verrucomicrobiota	Bacteroidota	Euryarchaeota	Patescibacteria	Spirochaetota	Fibrobacterota	Actinobacteriota	Proteobacteria	Halobacterota	Others
H.0.1	0.625274206536522	0.0158276178046816	0.317413156360205	0.0157998500541471	0.00124954877405381	0.0123566489878655	0.00385971732429956	0.00519256934995696	0.000527587260156055	0.000416516258017938	0.0020825812900945317
H.0.2	0.621136811706876	0.0755005137033849	0.277260989087276	0.00310998805986727	0.00535917585316414	0.00708077638630495	0.00499819509621526	0.00138838752672646	0.00033321300641435	0.000777497014966818	0.0030544525588039884
H.0.3	0.730458445561316	0.0229639296920556	0.186488212589898	0.023769194457557	0.00719184738844306	0.0102185321967067	0.000416516258017938	0.0113570099686224	0.000999639019243051	0.000472051759086996	0.005664621109053192
H.0.4	0.66426	0.0542859522950046	0.183517063282704	0.0248243689778691	0.0284064087968234	0.0258795434981812	0.00211034904062422	0.00938549968067086	0.000194374253741704	0.00202704578902063	0.005109266098360377
H.0.5	0.467497847999337	0.364507261266765	0.142920612001222	0.00755282814539194	0.00219365229222781	0.00810818315608253	2.77677505345292e-05	0.00369311082109238	0.000249909754810763	0.00036098075694888	0.0028878460555872287
H.0.6	0.662566295504393	0.0734457001638298	0.194374253741705	0.0167161858217866	0.0123844167384	0.0155221725488018	0.0151889595423875	0.00610890511759643	0.00033321300641435	0.000305445255879821	0.0030544525588056537
H.4.25	0.57698608835698	0.162191430872185	0.22530752783717	0.00374864632216144	0.00288784605559104	0.0103851386999139	0.00169383278260628	0.0074139893927193	0.00119401327298476	0.00410962707911032	0.004081859328578075
H.4.26	0.637380945769581	0.0877183239385777	0.233915530502875	0	0.00594229861438925	0.0106628162052592	0.00505373059728432	0.0113292422180879	0.00119401327298476	0.00161052953100269	0.005192569349958154
H.4.27	0.517563102213085	0.0969927526171105	0.342515202843419	0.000805264765501347	0.0128842362480215	0.00938549968067087	0.00244356204703857	0.00366534307055786	0.0013328520256574	0.00869130591730764	0.0037208785716303927
H.4.28	0.390497875767088	0.208147058006831	0.332796490156334	0.00677533113042512	0.0113014744675534	0.0262960597561991	0.00255463304917669	0.00613667286813095	0.00660872462721795	0.00619220836920001	0.002693471801843761
H.4.29	0.494515869269434	0.186710354594174	0.226140560353206	0.0447616138616611	0.00877460916891122	0.0116346874739677	0.00394302057590315	0.00538694360369867	0.00905228667425651	0.00310998805986727	0.005970066364920368
H.4.30	0.579735095659898	0.0532307777746924	0.321967067447868	0.000833032516035876	0.00988531919029239	0.0135228945103157	0.00819148640768611	0.00430400133285203	0.00233249104490045	0.00341543331574709	0.002582400799711948

## Sheet: Family
Taxonomy	Akkermansiaceae	Lachnospiraceae	Rikenellaceae	Oscillospiraceae	Prevotellaceae	F082	Christensenellaceae	Clostridiaceae	p-251-o5	Ruminococcaceae	Others
H.0.1	0.012800932996418	0.256379640685309	0.107572265570766	0.110932163385444	0.0567850498431122	0.0419015355566046	0.081803793074723	0.00910782217532558	0.064171271485297	0.0309332740954655	0.22761225113153516
H.0.2	0.0428734068253131	0.294199316913339	0.0695582150889957	0.0577013856107516	0.0706133896093078	0.0499819509621525	0.0677810790547858	0.0645877877433149	0.0556465720711965	0.0631994002165884	0.1638574959042547
H.0.3	0.0212700969094494	0.295393330186322	0.0502596284674978	0.136422958376142	0.0229639296920556	0.0535917585316413	0.0491766861966512	0.00124954877405381	0.0109404937106045	0.0321550551189848	0.3265765140365976
H.0.4	0.029017299308583	0.248826812539917	0.0400133285202565	0.159692333324077	0.024296781717713	0.0498708799600144	0.0405131480298781	0.000721961513897759	0.00896898342265293	0.0233804459500736	0.37469802571293653
H.0.5	0.358759336906117	0.154971815733208	0.0352928109293865	0.090772776497376	0.0319884486157776	0.0298503318246189	0.0444006331047121	0.00105517452031211	0.0113292422180879	0.0197151028795157	0.22186432677088808
H.0.6	0.0582012051203732	0.273290200760839	0.0437064393413489	0.126759781190126	0.0282675700441507	0.0264348985088718	0.0613111931802404	0.000583122761225113	0.0223252714297615	0.0277677505345292	0.33135256712853434
H.4.25	0.155166189986949	0.263904701080167	0.0296281898203426	0.0933551772970871	0.0577569211118207	0.0906339377447033	0.0377363729764251	0.00069419376336323	0.0241024074639713	0.0322661261211229	0.2147557826340477
H.4.26	0.0613111931802405	0.254324827145754	0.0738622164218477	0.135839835614917	0.0509815899813955	0.0527309582650709	0.0415960903007247	0.00069419376336323	0.0409574320384305	0.0340710299058673	0.25363063338238867
H.4.27	0.0771665787354566	0.132896454058257	0.164690528420293	0.158220642545748	0.0935773193013634	0.0412906450448449	0.0239080332102296	0.000138838752672646	0.0203815288923444	0.0319884486157776	0.255740982423013
H.4.28	0.200899675117319	0.132618776552912	0.100269347180185	0.0941049065615195	0.137478132896454	0.0687529503234943	0.0272956987754422	0.000111071002138117	0.0111626357148807	0.0339044234026601	0.19340238247299513
H.4.29	0.173742815094549	0.173020853580652	0.0589509343848054	0.0947157970732791	0.0499819509621526	0.0591175408880126	0.0482603504290117	0.000638658262294172	0.00547024685530225	0.0337100491489184	0.30239080332102275
H.4.30	0.0426234970705023	0.319801182906174	0.135034570849416	0.100269347180185	0.0853302973926083	0.0500097187126871	0.0355982561852664	0	0.0306833643406547	0.0268791825174242	0.17377058284508207
组别
C
T

## Sheet: Genus
Taxonomy	Akkermansia	Rikenellaceae_RC9_gut_group	Lachnospiraceae_AC2044_group	Christensenellaceae_R-7_group	UCG-002	Clostridium_sensu_stricto_1	Ruminococcus	NK4A214_group	Lachnospiraceae_UCG-009	Methanobrevibacter	Others
H.0.1	0.012800932996418	0.105323077777469	0.027073556771166	0.0804709410490656	0.0156332435509399	0.00730291839058118	0.0216866131674673	0.0464276788937328	0.049898647710549	0.0157998500541471	0.6175825396384642
H.0.2	0.0428734068253131	0.0684475050676146	0.0214922389137256	0.0668369755366118	0.00813595090661705	0.0602004831588593	0.0564518368366978	0.0306555965901202	0.0212978646599839	0.00310998805986727	0.6204981534445894
H.0.3	0.0212700969094494	0.0497875767084108	0.0485935634354261	0.0466775886485436	0.0536195262821759	0.000999639019243051	0.0160219920584233	0.0301002415794296	0.0306000610890512	0.023769194457557	0.67856051981229
H.0.4	0.029017299308583	0.0367367339571821	0.0161885985616305	0.0378196762280287	0.0600616444061866	0.00069419376336323	0.00563685335850943	0.0448449171132646	0.0182156443506512	0.0248243689778691	0.7259600699747315
H.0.5	0.358759336906117	0.0347096881681614	0.0069419376336323	0.0419848388082081	0.0401799350234637	0.000999639019243051	0.00885791242051481	0.0179379668453058	0.0144114625274207	0.00755282814539194	0.46766445450254124
H.0.6	0.0582012051203732	0.0429011745758475	0.0270457890206314	0.0580068308666314	0.0358759336906117	0.000499819509621526	0.0191042123677561	0.0314053258545525	0.042762335823175	0.0167161858217866	0.667481187349013
H.4.25	0.155166189986949	0.029017299308583	0.0412628772943104	0.0349318301724377	0.0264071307583373	0.000610890511759642	0.0208535806514314	0.0263238275067337	0.0332935328909005	0.00374864632216144	0.6283841945963959
H.4.26	0.0613111931802405	0.0726682031488629	0.0140504817704718	0.0392358315052897	0.0393191347568933	0.000472051759086996	0.0227973231888485	0.05425818454447	0.0269069502679588	0	0.6689806458778775
H.4.27	0.0771665787354566	0.161025185349735	0.0134118235081776	0.0216310776663982	0.0655041235109544	0.000138838752672646	0.0106905839557937	0.0448171493627301	0.0170493988282009	0.000805264765501347	0.5877599755643794
H.4.28	0.200899675117319	0.0977702496320774	0.00791380890234082	0.025657401493905	0.0237414267070225	0	0.0205481353955516	0.0435398328381418	0.0139671785188682	0.00677533113042512	0.5591869602643487
H.4.29	0.173742815094549	0.0560353205786799	0.0209646516535695	0.0446783106100575	0.0154944047982673	0.000638658262294172	0.0123844167384	0.0421792130619498	0.0225474134340377	0.0447616138616611	0.566573181906534
H.4.30	0.0426234970705023	0.134146002832311	0.10440674200983	0.0330713908866243	0.0131063782522978	0	0.0188265348624108	0.0528142615166745	0.0483714214311499	0.000833032516035876	0.5518007386221634
