# Supplementary material for: Comparison of Gut Microbiota and Metabolic Characteristics Between Miechongshu-Treated and Untreated Yili Horses
Source: Animals (Basel). 2026 Mar 26;16(7):1020. doi: 10.3390/ani16071020 (PMC13072335; doi:10.3390/ani16071020)
Supplement: Supplementary file 1 [file animals-16-01020-s001.zip › Table S3.xlsx]

## Sheet: meta_intensity_all
ID	Name	IonMode	Formula	MolecularWeight	m/z	MassError	Adduct	RT (min)	Score	Level	Column	ClassI	ClassII	ClassIII	CAS	HMDB_ID	KEGG_ID	KEGG_MapID	Lipidmaps_ID	PubChemID	SMILES	InChIKey	all_H_0_1	all_H_0_2	all_H_0_3	all_H_0_4	all_H_0_5	all_H_0_6	all_H_4_25	all_H_4_26	all_H_4_27	all_H_4_28	all_H_4_29	all_H_4_30	all_QC1	all_QC2	all_QC3
Com_1207_pos	20-Deoxyingenol	P	C20H28O4	332.199	355.187653151914	0.923688234067466	[M+Na]+	6.754	0.809384508639313	1	C18	Lipids and lipid-like molecules	Prenol lipids	Diterpenoids	"54706-99-9"	-	-	-	-	-	CC1CC2C(C2(C)C)C3C=C(C(C4(C1(C3=O)C=C(C4O)C)O)O)C	FOSYZKSOJUQLTD-UHFFFAOYSA-N	10604673.19897642	15485144.178317185	13501885.119407564	11265564.34861563	12200430.957065083	14289621.767005498	32447811.876021057	10515600.743872989	13928107.531357342	8821808.583877163	43211584.050194584	9958770.732942274	15836670.2020742	13979378.53232723	16010933.235221596
Com_1498_pos	Gypsogenin	P	C30H46O4	470.34	493.328863697946	0.114168453818901	[M+Na]+	7.792	0.961811826203771	1	C18	Lipids and lipid-like molecules	Prenol lipids	Triterpenoids	"639-14-5"	-	C08950	-	LMPR0106150010	92825	C[C@]12CC[C@@H]([C@@]([C@@H]1CC[C@@]3([C@@H]2CC=C4[C@]3(CC[C@@]5([C@H]4CC(CC5)(C)C)C(=O)O)C)C)(C)C=O)O	QMHCWDVPABYZMC-MYPRUECHSA-N	152447002.8169046	181381630.13005397	154554858.41231713	95697706.11646384	66235318.84147965	43608885.445607975	123828769.80626564	143222066.9162118	199226143.9881793	225965999.5559878	65063804.86453054	130944057.48236065	224941370.722992	224064376.28325832	210000198.61449757
Com_495_pos	Baldrinal	P	C12H10O4	218.058	219.065104829744	0.482304246638904	[M+H]+	5.546	0.600532480078695	1	C18	Organic oxygen compounds	Organooxygen compounds	Carbonyl compounds	"18234-46-3"	-	C16811	-	-	-	CC(=O)OCC1=COC=C2C1=CC=C2C=O	QIUOVIRIFZOCLL-UHFFFAOYSA-N	54446742.457294375	21746361.898928635	4444099.495254277	6367999.72612752	2496639.2255221712	1338162.1076352883	18651244.67079139	43668834.4908436	67045547.90126902	119691607.25613669	16687502.691180132	93749545.70035845	50969721.2729061	5.29324e+07	63552172.01082394
Com_1473_pos	Fuziline	P	C24H39NO7	453.273	476.262270439339	0.927563882346515	[M+Na]+	6.351	0.538303790904224	1	C18	Lipids and lipid-like molecules	Prenol lipids	Diterpenoids	"80665-72-1"	HMDB0252558	-	-	-	14163819	CCN1CC2(COC)CCC(O)C34C5CC6C(O)C5C(O)(C(C(OC)C23)C14)C(O)C6OC	FPECZWKKKKZPPP-UHFFFAOYSA-N	160877.0172961206	187949.4655778519	4127178.9232730833	11332911.915245924	3081137.084866295	3398721.7262096666	2741901.6474804278	315182.93414892344	740724.9863250378	4183350.321578374	4104327.5502253817	1866568.4776845833	1680706.40168752	863480.5172144565	1366612.970831765
Com_1434_pos	Hecogenin acetate	P	C29H44O5	472.319	455.314946435628	1.32021905456807	[M+H-H2O]+	8.066	0.724436915766157	1	C18	Lipids and lipid-like molecules	Prenol lipids	Triterpenoids	"915-35-5"	-	-	-	-	101906	CC1CCC2(C(C3C(O2)CC4C3(C(=O)CC5C4CCC6C5(CCC(C6)OC(=O)C)C)C)C)OC1	CVKZWRTYHCDWTE-RSEFXUKDSA-N	116886237.25837974	40431825.215298474	81609467.24002485	72496583.59099315	138584054.57509172	163827831.6438244	86546923.99719796	60877563.87206402	66178764.68332574	144719030.737982	77682568.81879109	188277480.5162966	1.07964e+08	112313762.1673553	111262571.64284354
Com_1304_pos	Bufalin	P	C24H34O4	386.246	409.234972569877	0.161995008312871	[M+Na]+	6.596	0.779638459117585	1	C18	Lipids and lipid-like molecules	Steroids and steroid derivatives	Steroid lactones	"465-21-4"	HMDB0249428	C16922	-	LMST01130001	2464	CC12CCC3C(CCC4CC(O)CCC34C)C1(O)CCC2C1=COC(=O)C=C1	QEEBRPGZBVVINN-UHFFFAOYSA-N	811013.671270419	1389467.4439482572	1040675.0258646994	1078004.1726331892	969799.4891605331	874248.6167266903	471287.41083542636	1147412.8383488278	600279.3479938171	694805.3496105926	228091.24606269112	880698.6843470827	945631.959214594	835087.7420215085	893528.3407180005
Com_857_pos	Fumagillol	P	C16H26O4	282.183	283.189990845403	1.48539931043918	[M+H]+	6.26	0.778438868447293	1	C18	Organic oxygen compounds	Organooxygen compounds	Alcohols and polyols	"108102-51-8"	HMDB0252515	-	-	-	219089	COC1C(O)CCC2(CO2)C1C1(C)OC1CC=C(C)C	CEVCTNCUIVEQOY-UHFFFAOYSA-N	43841015.535183005	30874825.82387119	72188474.8249873	102373983.14265586	86448800.37934107	60093232.75759135	40507914.019851245	33269452.340833876	39044340.78950102	24278458.64009176	51971877.624211796	45406271.20162594	58290334.288576	54479988.98583598	55429349.20853787
Com_1451_pos	(Rac)-Hydnocarpin	P	C25H20O9	464.111	465.118388836345	0.773169680896796	[M+H]+	6.262	0.828965385977322	1	C18	Lignans, neolignans and related compounds	Flavonolignans	-	"51419-48-8"	-	-	-	-	-	COC1=C(C=CC(=C1)C2C(OC3=C(O2)C=CC(=C3)C4=CC(=O)C5=C(C=C(C=C5O4)O)O)CO)O	NMICSFNNFDNGEL-UHFFFAOYSA-N	13100241.157417126	22862432.981394947	2524858.049161476	6168396.397477677	687218.7291796932	367729.21315351676	7559573.938724808	13625533.141710289	32848382.6604992	12484185.286061006	8579930.600366129	38336434.620757505	14954705.9030071	15291247.694289692	14410866.149545034
Com_511_pos	Ambroxide	P	C16H28O	236.214	219.210364648022	1.46203003798264	[M+H-H2O]+	9.494	0.733011866087888	1	C18	Organoheterocyclic compounds	Naphthofurans	-	"6790-58-5"	HMDB0036831	-	-	-	10857465	CC1(CCCC2(C1CCC3(C2CCO3)C)C)C	YPZUZOLGGMJZJO-LQKXBSAESA-N	10301359.529041855	14253294.065375779	15278827.39328093	11378443.4223844	10558009.750986284	11173677.353289392	13339447.110368943	12742169.607733361	13432926.814672539	16666265.468118234	14643589.486238273	13475530.871317592	13513491.7523418	14860826.446886385	12541580.944639089
Com_565_pos	8-Epixanthatin	P	C15H18O3	246.126	229.121676579549	2.53293623664704	[M+H-H2O]+	5.911	0.749750036889457	1	C18	Lipids and lipid-like molecules	Prenol lipids	Terpene lactones	"30890-35-8"	HMDB0036473	-	-	-	131751996	CC1CC2OC(=O)C(=C)C2CC=C1\C=C/C(C)=O	RBRPTFMVULVGIC-PLNGDYQASA-N	16309677.377861274	8263989.638242511	4656196.198098596	8614878.78492178	3762853.186295191	3111432.2203657217	11992632.196974294	16158202.701326923	24001888.40620853	42812995.696063966	7297050.848028394	31116349.358875524	16171532.0360243	17131318.535614315	14934660.240569722
Com_656_pos	Isolinderalactone	P	C15H16O3	244.11	245.116850042917	1.63843007220584	[M+H]+	6.202	0.767373642947638	1	C18	Organoheterocyclic compounds	Benzofurans	-	"957-66-4"	-	-	-	-	5318587	CC1=COC2=C1[C@H]3[C@H](C(=C)C(=O)O3)[C@@](C2)(C)C=C	VXZIFOKTSURLNL-YDHLFZDLSA-N	22792788.735076588	9146102.619488157	3077926.798854346	6396165.375345279	1376448.3576547112	902541.5640352434	15271022.750693325	30242392.738266885	36517258.09762061	41218306.39647918	9743143.440311538	36185820.03250605	34890550.2173307	20970046.642565154	23179455.44870828
Com_1133_pos	Tricin	P	C17H14O7	330.074	331.081014465322	0.743877759876615	[M+H]+	6.035	0.945326197835566	1	C18	Phenylpropanoids and polyketides	Flavonoids	O-methylated flavonoids	"520-32-1"	-	C10193	-	LMPK12110873	-	COC1=CC(=CC(=C1O)OC)C2=CC(=O)C3=C(C=C(C=C3O2)O)O	HRGUSFBJBOKSML-UHFFFAOYSA-N	217893537.25337017	297930480.5487615	100575380.42541501	152761844.67837465	69606022.79185669	43974714.11270397	111484943.51513514	116516597.35507794	129550125.84572603	68596998.94768612	89865343.2637464	179836507.22032747	125520993.602697	130913922.32991716	131036611.35528718
Com_1172_pos	Tetrahydrojatrorrhizine	P	C20H23NO4	341.163	342.169849215472	0.471284003939476	[M+H]+	5.371	0.61067959831313	1	C18	Alkaloids and derivatives	Protoberberine alkaloids and derivatives	-	"27313-86-6"	-	-	-	-	185605	COC1=C(C2=C(CC3C4=CC(=C(C=C4CCN3C2)O)OC)C=C1)OC	BMCZTYDZHNTKPR-UHFFFAOYSA-N	30995149.379286356	33015653.963970535	7812025.197847477	2704424.2019265387	2424944.558451093	764295.3627729283	3308528.462758391	4141478.67511435	6292351.680622038	4841926.079926386	1833571.3499929782	6065476.8203052	1.28857e+07	8978663.199036932	9817757.039273404
Com_1518_pos	Polyporusterone A	P	C28H46O6	478.329	501.319533381627	1.86771	[M+Na]+	7.07	0.50460001441216	1	C18	Lipids and lipid-like molecules	Steroids and steroid derivatives	Bile acids, alcohols and derivatives	"141360-88-5"	HMDB0038495	-	-	LMST01031296	85041613隆垄10814524	CC(C)C(C)CC(O)C(C)(O)C1CCC2(O)C3=CC(=O)C4CC(O)C(O)CC4(C)C3CCC12C	KQBCIGPPRFLKLS-UHFFFAOYSA-N	17629596.261027563	21142784.591222517	20872467.966657717	16105823.107982174	17374835.15534287	12653784.878508754	26124683.68412176	13323556.087606529	21536984.392512668	18695991.21993188	8287533.218682561	9790833.19997309	24422616.1404434	39093511.21253729	32505914.845746078
Com_1438_pos	23-Hydroxybetulinic acid	P	C30H48O4	472.355	455.35181176071	0.313830082072025	[M+H-H2O]+	7.461	0.882212964543242	1	C18	Lipids and lipid-like molecules	Prenol lipids	Triterpenoids	"85999-40-2"	HMDB0245637	-	-	-	5318667	CC(=C)C1CCC2(CCC3(C)C(CCC4C5(C)CCC(O)C(C)(CO)C5CCC34C)C12)C(O)=O	HXWLKAXCQLXHML-UHFFFAOYSA-N	149950488.87244397	133245230.72047596	115908116.56107365	586009973.9667463	177594992.34051698	100275148.6639429	135573505.80569836	173528759.6120825	183740443.2969908	175015970.96583384	87646390.43027286	149778354.3524558	174281014.440077	180899545.54829013	169393442.46213368
Com_1204_pos	Arnicolide D	P	C19H24O5	332.162	355.151365702245	0.615053881558961	[M+Na]+	6.88	0.634037037999949	1	C18	Lipids and lipid-like molecules	Prenol lipids	Terpene lactones	"34532-68-8"	-	-	-	-	-	CC1CC2C(C(C(=O)O2)C)C(C3(C1C=CC3=O)C)OC(=O)C(=C)C	NZESEVTYUVXOTC-APDQSUQKSA-N	3553781.2834357675	1477799.1607251915	2758071.533314454	3925119.965847993	3554806.615064919	2075617.7325094934	3189120.4628023445	4000733.692394443	4592304.2938894	3891245.191111211	3164890.9699694687	4988942.425763362	4837301.14345313	4688706.037973994	4635458.446636966
Com_1448_pos	Panaxatriol	P	C30H52O4	476.387	459.383196950465	0.132349525173685	[M+H-H2O]+	7.033	0.886281602979304	1	C18	Lipids and lipid-like molecules	Prenol lipids	Triterpenoids	"32791-84-7"	HMDB0038244	-	-	LMPR0106080020	328779	CC12CCC(C1C(O)CC1C3(C)CCC(O)C(C)(C)C3C(O)CC21C)C1(C)CCCC(C)(C)O1	QFJUYMMIBFBOJY-UHFFFAOYSA-N	4202923.080117019	6860613.962373172	29183643.24398416	10841066.359481245	19908087.49950543	4770162.001414194	24500902.6038234	2225867.6303868243	4557301.115365091	3294876.144658073	7837533.160609265	1484600.9964491844	4.20164e+07	31967055.62801386	41083266.43845276
Com_1184_pos	4',5,7-Trimethoxyflavonol	P	C18H16O6	328.095	351.083713474587	0.538031910837685	[M+Na]+	5.516	0.534080674765304	1	C18	Phenylpropanoids and polyketides	Flavonoids	Flavones	"1098-92-6"	-	-	-	-	-	COC1=CC=C(C=C1)C2=C(C(=O)C3=C(O2)C=C(C=C3OC)OC)O	SGPXJCVFCJANKN-UHFFFAOYSA-N	44252776.68451476	59940248.566920325	28735352.46780053	10381486.104577992	6654435.912031029	5867445.413063831	43315901.55326073	65666730.35923147	69879702.5452163	44694157.66588358	32574845.868392356	42021578.3313721	55139559.0406062	54351747.454180084	52082057.582029164
Com_74_pos	Adenine monohydrochloride hemihydrate	P	C5H5N5	135.054	136.061848289276	0.357553994935175	[M+H]+	1.469	0.960365031750683	1	C18	Organic acids and derivatives	Carboxylic acids and derivatives	Amino acids, peptides, and analogues	"6055-72-7"	-	-	-	-	-	C1=NC2=NC=NC(=C2N1)N.O.Cl	DHMQDGOQFOQNFH-UHFFFAOYSA-N	50979311.74215841	28079992.88686402	60042867.90835824	73312055.13770436	117093583.62960044	139051222.8796725	22348956.990330417	61214074.25053371	64469674.08267952	57073351.2670097	43385280.93829421	37697102.47609999	52327490.897356	52932785.45575686	53557892.47846714
Com_866_pos	Negletein	P	C16H12O5	284.068	285.07543872257	1.16618866553618	[M+H]+	6.626	0.708847547984672	1	C18	Phenylpropanoids and polyketides	Flavonoids	O-methylated flavonoids	"29550-13-8"	-	-	-	LMPK12111097	-	COC1=C(C(=C2C(=C1)OC(=CC2=O)C3=CC=CC=C3)O)O	ZTHLHHDJRXJGRX-UHFFFAOYSA-N	17271201.534868605	42747697.1175334	8714895.776690185	17428558.88297524	15489089.333415108	13564447.216249797	22663960.910388835	32355760.687101696	22110723.222979553	24331149.470874727	10172526.518043319	53894336.70456225	20140799.2836673	19284233.0861401	18936853.19260588
Com_1562_pos	Vicenin 3	P	C26H28O14	564.148	565.155086578194	0.21877561516046	[M+H]+	5.319	0.837952945549119	1	C18	Organic acids and derivatives	Carboxylic acids and derivatives	Carboxylic acid derivatives	"59914-91-9"	-	-	-	LMPK12110242	-	C1C(C(C(C(O1)C2=C3C(=C(C(=C2O)C4C(C(C(C(O4)CO)O)O)O)O)C(=O)C=C(O3)C5=CC=C(C=C5)O)O)O)O	RBRMZGYRWVMQAS-UHFFFAOYSA-N	26089487.417782597	411422.02999347413	2773396.331524653	6169860.794242545	4007994.9367596204	3809484.177574662	37384572.2842242	9005862.005477974	6014918.941367484	2269575.1912335367	793822.8831442104	6493635.242521191	6476652.37011561	6360252.984224691	6599212.1817884995
Com_545_pos	Methyl 2-(3-oxo-2-(pent-2-en-1-yl)cyclopentyl)acetate	P	C13H20O3	224.141	225.14834236203	0.881756387132185	[M+H]+	5.692	0.689137368398952	1	C18	Lipids and lipid-like molecules	Fatty Acyls	Lineolic acids and derivatives	"39924-52-2"	-	C11512	map00592;map01110	-	-	CCC=CCC1C(CCC1=O)CC(=O)OC	GEWDNTWNSAZUDX-SNAWJCMRSA-N	54087545.41256489	86388168.1276085	43131933.28548196	126165010.94007412	99416930.68631025	37916068.70664176	52688152.31552216	78677807.68972562	91324665.29195565	72632236.99707389	82374525.11478692	117293396.52723047	6.56557e+07	66746006.91381236	83440693.64232883
Com_777_pos	Tectochrysin	P	C16H12O4	268.074	269.080503735157	1.32898165336412	[M+H]+	6.915	0.601066399657838	1	C18	Phenylpropanoids and polyketides	Flavonoids	O-methylated flavonoids	"520-28-5"	-	C11621	-	LMPK12110190	5281954	COC1=CC(=C2C(=C1)OC(=CC2=O)C3=CC=CC=C3)O	IRZVHDLBAYNPCT-UHFFFAOYSA-N	34084303.03879465	43429722.09610169	5553433.098159752	11359052.585626613	3413606.0680700536	5195275.535884674	62963792.99532421	153531315.029287	155164894.59850976	265587123.68488637	39259166.31358798	302856139.6291245	95185405.2417499	94277376.06797849	92084520.97351073
Com_437_pos	Sinapinic acid	P	C11H12O5	224.068	207.065008991136	0.718569926342715	[M+H-H2O]+	5.603	0.631345207269965	1	C18	Phenylpropanoids and polyketides	Cinnamic acids and derivatives	Hydroxycinnamic acids and derivatives	"530-59-6"	HMDB0034069	C00482	map00940;map01110;map01100;map01061	-	1549091	COC1=CC(\C=C/C(O)=O)=CC(OC)=C1O	PCMORTLOPMLEFB-ARJAWSKDSA-N	60724748.94889832	32317863.814625848	29570586.369696666	24909975.518771827	37590711.83535537	48961575.71066494	36547545.34822312	33169890.632276967	37457691.736176424	37768075.86343966	30830813.75452273	25749026.012906943	38946958.7354848	51771739.32589356	52391577.33791131
Com_337_pos	Sedanolide	P	C12H18O2	194.131	195.137617441383	1.86760081926805	[M+H]+	6.478	0.757696996536934	1	C18	Organoheterocyclic compounds	Isobenzofurans	-	"6415-59-4"	HMDB0302242	-	-	-	-	[H][C@@]1(CCCC)OC(=O)C2=CCCC[C@@]12[H]	UPJFTVFLSIQQAV-KOLCDFICSA-N	15891569.87303264	29603105.93422188	17783047.489074804	48677006.416390315	26406067.152249336	20886309.711884435	21851206.896965794	18758185.610089753	58446166.59211797	16319546.535338128	17656497.95372449	20882812.589415047	20219171.3659822	19585766.93479708	19442019.505135655
Com_335_pos	Dihydrosinapyl alcohol	P	C11H16O4	212.105	195.101362752887	0.929950935556978	[M+H-H2O]+	6.889	0.544285158562379	1	C18	Organoheterocyclic compounds	Diazanaphthalenes	Benzodiazines	"20736-25-8"	-	-	-	-	-	COC1=CC(=CC(=C1O)OC)CCCO	ZZCPXQKWVPJNSJ-UHFFFAOYSA-N	1646522.364691342	1567893.0057395361	1855983.3438491344	2018277.5956746791	1443658.7239137988	1113166.0704438048	1999718.5123511942	1217605.7240332034	1694940.1412824185	1269697.364010805	1839248.8710397605	1882279.7675458537	1.49637e+06	1712133.4398266661	1689331.175449936
Com_1279_pos	N-Benzyloctadecanamide	P	C25H43NO	373.334	396.32338652675	0.732515423275619	[M+Na]+	11.448	0.534978885454793	1	C18	Lipids and lipid-like molecules	Fatty Acyls	Fatty amides	"5327-45-7"	-	-	-	LMFA08020156	-	CCCCCCCCCCCCCCCCCC(=O)NCC1=CC=CC=C1	IXODJGLAVBPVSW-UHFFFAOYSA-N	233195986.99970704	83504850.47909391	1491009.5506262418	557881.1221292003	125009024.27050093	129900169.62174456	16613167.136877712	24124864.447007403	9522367.353143506	15421991.66483722	55968565.07800863	14665782.14742643	30755931.714703	30703695.771112055	24899131.875436403
Com_1056_pos	Salvianolic acid F	P	C17H14O6	314.079	315.08617988225	0.509800813194171	[M+H]+	5.265	0.618928983546192	1	C18	Phenylpropanoids and polyketides	Stilbenes	-	"158732-59-3"	-	-	-	-	10903113	C1=CC(=C(C=C1C=CC2=C(C=CC(=C2O)O)C=CC(=O)O)O)O	PULWRMOKQNWQBD-LZSLGQGWSA-N	32574508.72371425	27571907.07312937	9457141.057651443	11711870.58657255	2750200.9880102696	1933436.0917362797	13645132.296566328	23736440.879908014	35351173.669899285	35414136.905981496	11332722.090718247	38507694.14531773	29015224.5837489	27384840.337021794	22092549.554869536
Com_713_pos	Bombykol	P	C16H30O	238.23	256.262971296543	2.05139635843286	[M+NH4]+	10.8	0.775992054469293	1	C18	Lipids and lipid-like molecules	Fatty Acyls	Fatty alcohols	"765-17-3"	-	C16873	-	LMFA05000007	-	CCCC=CC=CCCCCCCCCCO	CIVIWCVVOFNUST-SCFJQAPRSA-N	22598439.43881012	161049848.60682577	33233237.772377085	25618631.548743494	32726546.864337634	35460950.28261707	26122966.957189735	24936495.460860748	15245442.602108888	21346914.990363847	21713339.559694014	26689668.914223813	26187077.7309184	29860270.603449196	26898178.9881261
Com_1112_pos	Isobavachin	P	C20H20O4	324.136	325.143407854851	0.160874211094445	[M+H]+	5.578	0.513091132033571	1	C18	Organoheterocyclic compounds	Pyrroles	Substituted pyrroles	"31524-62-6"	-	-	-	LMPK12140036	-	CC(=CCC1=C(C=CC2=C1OC(CC2=O)C3=CC=C(C=C3)O)O)C	FXPWMBYTHFNJKX-UHFFFAOYSA-N	5057415.272285859	4269082.925861996	5338830.959565291	5099203.69777325	7366402.795012724	3373304.5232429216	1770302.6420850991	5472523.468303495	8497175.189271659	2358484.845165453	3564130.255780591	11201465.85988342	6329069.59660581	4447466.324756005	5758671.55911829
Com_654_pos	Oxyresveratrol	P	C14H12O4	244.074	245.080695238806	0.675047284983748	[M+H]+	5.466	0.63517976937006	1	C18	Phenylpropanoids and polyketides	Stilbenes	-	"29700-22-9"	-	C10273	-	LMPK13090011	-	C1=CC(=C(C=C1O)O)C=CC2=CC(=CC(=C2)O)O	PDHAOJSHSJQANO-OWOJBTEDSA-N	11273820.49213727	8731510.957409214	2121079.685745708	2565929.9388561454	2106035.328406856	2365839.888501155	5852036.535313461	16736090.231478246	30237777.048483837	16183909.051735735	3878079.472815917	17530260.501689915	11313408.3824094	11013671.126803214	11173884.819037577
Com_663_pos	(+)-Columbianetin	P	C14H14O4	246.089	247.096431656096	0.318355705207585	[M+H]+	5.321	0.614585931901853	1	C18	Phenylpropanoids and polyketides	Coumarins and derivatives	Furanocoumarins	"3804-70-4"	-	C19707	-	-	92201	CC(C)(C1CC2=C(O1)C=CC3=C2OC(=O)C=C3)O	YRAQEMCYCSSHJG-NSHDSACASA-N	2850665.220259144	2881859.3410882046	2057881.0112720036	2895132.306096907	1570123.7102679121	1634256.993022033	2171040.732774774	3163092.220050049	5676633.081118386	3909069.2608876457	1981445.9672388863	3297276.599894308	2858584.99854915	3741152.726572571	3133176.02955912
Com_880_pos	Norartocarpetin	P	C15H10O6	286.048	287.054727195247	1.09354037559165	[M+H]+	5.886	0.77233922959587	1	C18	Phenylpropanoids and polyketides	Flavonoids	Flavones	"520-30-9"	HMDB0030543	-	-	LMPK12110941	5481970	OC1=CC(O)=C(C=C1)C1=CC(=O)C2=C(O)C=C(O)C=C2O1	ZSYPIPFQOQGYHH-UHFFFAOYSA-N	56898395.076688714	49665276.318654284	15963064.067712635	24501159.561113574	6363579.170824896	2738095.7699189214	23638025.9275614	37581908.83172549	36292086.575553365	30103771.588376544	13246077.424317537	79101480.73659806	30455926.576986	31264167.971306063	35046471.15544573
Com_1486_pos	Ilexgenin A	P	C30H46O6	502.329	485.326030402034	0.218179460081384	[M+H-H2O]+	6.699	0.793353429167684	1	C18	Lipids and lipid-like molecules	Prenol lipids	Triterpenoids	"108524-94-3"	HMDB0253399	-	-	-	13857524	CC1CCC2(CCC3(C)C(=CCC4C5(C)CCC(O)C(C)(C5CCC34C)C(O)=O)C2C1(C)O)C(O)=O	UIEGOKVPCRANSU-UHFFFAOYSA-N	62559217.36516608	95456597.19860916	31319631.850112952	30307466.068240963	37692834.7124048	32443313.73826627	56022828.251127526	66621239.465183556	88080522.53105952	134907245.2315921	34339408.28436157	82271409.57026328	66002625.2348437	67413867.51536997	64859586.45149877
Com_1221_pos	beta-Gentiobiose	P	C12H22O11	342.116	360.149704270915	0.922870844892003	[M+NH4]+	1.41	0.678047800805866	1	C18	Lipids and lipid-like molecules	Fatty Acyls	Fatty acyl glycosides	"554-91-6"	-	-	-	-	20056559	C(C1C(C(C(C(O1)OCC(C(C(C(C=O)O)O)O)O)O)O)O)O	AYRXSINWFIIFAE-UDKQPYHCSA-N	18868941.217659526	13155562.648617132	6150585.025522583	14169209.603629218	6119002.792162147	6976258.20050112	18224438.819145925	2122286.353336162	2119736.391305056	11447541.288789954	3892340.1594038717	20771298.101078257	9362007.08887667	8875461.48390772	10184371.843934065
Com_391_pos	Hispolon	P	C12H12O4	220.074	203.069980955465	1.26796029008392	[M+H-H2O]+	5.548	0.52557153733467	1	C18	Benzenoids	Phenols	Benzenediols	"173933-40-9"	HMDB0253182	-	-	-	53395354	CC(=O)C=C(O)C=CC1=CC=C(O)C(O)=C1	QDVIEIMMEUCFMW-UHFFFAOYSA-N	12781357.088330405	10013702.881763253	5417821.286811743	6186973.771500811	5212122.513595773	4375963.366722626	8008719.134756431	10323933.152249161	15315434.418518588	12908436.023103273	7169772.668175232	12714797.88118967	11096801.9280395	14601106.085552406	10903504.907197969
Com_1266_pos	3-Demethylcolchicine	P	C21H23NO6	385.153	386.159559306323	0.728785735086561	[M+H]+	5.479	0.599587949530787	1	C18	Hydrocarbon derivatives	Tropones	-	"7336-33-6"	-	-	-	-	-	CC(=O)NC1CCC2=CC(=C(C(=C2C3=CC=C(C(=O)C=C13)OC)OC)OC)O	JRRUSQGIRBEMRN-UHFFFAOYSA-N	7940333.662292179	11252581.941169718	6914568.558189271	5532191.822712043	2472625.201691615	54582.3677686816	11353135.085928634	81501056.08285326	79002437.4756369	37212535.31021307	8396225.11856985	48073942.26147256	25414775.7356522	25224300.30937863	26402531.291079383
Com_1092_pos	Kirenol	P	C20H34O4	338.246	321.24154787515	2.54881237079472	[M+H-H2O]+	7.736	0.633995341745233	1	C18	Lipids and lipid-like molecules	Prenol lipids	Diterpenoids	"52659-56-0"	HMDB0253803	-	-	-	45934421	CC1(CO)CC(O)CC2(C)C3CCC(C)(C=C3CCC12)C(O)CO	NRYNTARIOIRWAB-UHFFFAOYSA-N	9701417.288787125	5464439.184545802	4194285.363468933	3977274.8556810594	3829426.420242713	3127050.552775716	9368266.480754834	7253345.457317566	10974502.94371162	8819702.428494304	4530976.970785423	4823896.256913397	9719589.41019445	10424589.667179901	13710857.649806457
Com_1458_pos	Polygalic acid	P	C29H44O6	488.314	471.310068123387	0.863945728458657	[M+H-H2O]+	7.675	0.789991145730635	1	C18	Lipids and lipid-like molecules	Steroids and steroid derivatives	Hydroxysteroids	"1260-04-4"	-	-	-	-	12442765	CC1(CCC2(CCC3=C(C2C1)CCC4C3(CCC5C4(CC(C(C5(C)C(=O)O)O)O)C)C)C(=O)O)C	VZRKWGPIZJDNHC-LUNVCWBOSA-N	26020236.995861243	25191994.68917305	40587219.96489611	41213368.44793089	60316701.84611626	37947432.113862	42767159.550732136	20995427.378651742	35565737.43666797	36256970.01737908	36980010.76505574	34578541.865287796	47490519.8681417	40587019.49311487	43761415.525125794
Com_688_pos	Dibutyl maleate	P	C12H20O4	228.136	251.125149937231	0.920778052080959	[M+Na]+	5.943	0.638875692338173	1	C18	Organic acids and derivatives	Hydroxy acids and derivatives	Beta hydroxy acids and derivatives	"105-76-0"	-	-	-	-	-	CCCCOC(=O)C=CC(=O)OCCCC	PDSCSYLDRHAHOX-UHFFFAOYSA-N	211398703.28513137	108944487.3491185	216206430.80733588	119724525.41496438	239167149.34828264	182433060.67908186	471503043.1108641	102801899.60191642	73044829.18252431	113800930.02514152	117648020.14353706	102175883.32672988	164580827.673094	165773198.3368139	164083936.38526627
Com_791_pos	Shikonin	P	C16H16O5	288.1	271.096173851919	1.06264600755584	[M+H-H2O]+	5.526	0.710963237575017	1	C18	Benzenoids	Naphthalenes	Naphthoquinones	"517-89-5"	-	C17412	map00130;map01110	-	-	CC(=CCC(C1=CC(=O)C2=C(C=CC(=C2C1=O)O)O)O)C	NEZONWMXZKDMKF-SNVBAGLBSA-N	31796440.63792614	27296663.84023039	19544307.917278025	21004640.914201554	19991721.706133615	14201596.109876536	22943236.431735	21711462.26026004	29760166.743667603	22818078.593950253	17918929.331547584	28343442.456603788	30634239.7948529	24156616.707128707	23224194.508107893
Com_364_pos	Nepodin	P	C13H12O3	216.079	199.07510062806	1.10780010468309	[M+H-H2O]+	5.513	0.640256129923764	1	C18	Benzenoids	Naphthalenes	Naphthols and derivatives	"3785-24-8"	-	C09954	-	-	-	CC1=CC2=C(C(=CC=C2)O)C(=C1C(=O)C)O	DMLHPCALHMPJHS-UHFFFAOYSA-N	5560147.266053516	5241242.570309972	2187053.228553775	1785593.1103545534	584421.3148484849	930532.9741011797	2925106.966593161	4252648.699866551	6001205.762875684	5205698.960743457	1999212.5913899264	7701143.23288956	4757083.53094818	4422978.042707192	4999535.081833919
Com_1566_pos	Linarin	P	C28H32O14	592.179	593.186441009993	0.116501906543004	[M+H]+	5.823	0.817214059861768	1	C18	Phenylpropanoids and polyketides	Flavonoids	Flavonoid glycosides	"480-36-4"	HMDB0254097	-	-	LMPK12110449	5480901	COC1=CC=C(C=C1)C1=CC(=O)C2=C(O)C=C(OC3OC(COC4OC(C)C(O)C(O)C4O)C(O)C(O)C3O)C=C2O1	YFVGIJBUXMQFOF-UHFFFAOYSA-N	3003871.0141479825	7523350.220214021	8103238.503705647	11580739.283738617	7399839.408741568	6201593.521061503	5352703.139908382	19358136.725426797	7363872.106054867	14606932.960870475	1199014.456990823	16840102.394983374	8037917.17678129	8454712.689702349	8010933.945655017
Com_1582_pos	Ginsenoside Rg6	P	C42H70O12	766.487	789.475948674889	0.0243642691897302	[M+Na]+	7.481	0.535482103907768	1	C18	Lipids and lipid-like molecules	Prenol lipids	Triterpenoids	"147419-93-0"	HMDB0039701	-	-	-	75231332	CC1OC(OC2C(O)C(O)C(CO)OC2OC2CC3(C)C(CC(O)C4C(CCC34C)C(=C)CCC=C(C)C)C3(C)CCC(O)C(C)(C)C23)C(O)C(O)C1O	ZVTVWDXRNMHGNY-UHFFFAOYSA-N	187811.85511424582	700530.459241957	1185252.2778011414	272658.70744238363	348191.5461657947	432083.6320486309	1558652.7613955766	3287026.547405469	3513380.536052127	1741400.1140018702	770764.0282031756	2057279.0492305327	1848928.7203177	1259167.5636287131	1088086.2102271754
Com_991_pos	Dihydroartemisinin	P	C15H24O5	284.162	307.151713563309	0.505215764478082	[M+Na]+	5.73	0.591748328751287	1	C18	Lipids and lipid-like molecules	Prenol lipids	Sesquiterpenoids	"71939-50-9"	HMDB0242686	D07362	-	-	540327	CC1CCC2C(C)C(O)OC3OC4(C)CCC1C23OO4	BJDCWCLMFKKGEE-UHFFFAOYSA-N	40293056.70321483	44629940.579937704	43902958.31690214	34018762.355423555	24764847.29879541	14533775.296442276	28858253.886933908	38345660.94163824	49222662.49380839	32389747.85993213	27840329.31168285	37862920.92676541	38638807.3873649	39004860.82335022	36238321.83223483
Com_1256_pos	Triptolide	P	C20H24O6	360.157	383.14623966566	0.695069479134199	[M+Na]+	6.889	0.653428573209116	1	C18	Organoheterocyclic compounds	Oxepanes	-	"38748-32-2"	HMDB0259270	C09204	-	-	107985	CC(C)C12C(O1)C3C4(O3)C5(CCC6=C(C5CC7C4(C2O)O7)COC6=O)C	DFBIRQPKNDILPW-CIVMWXNOSA-N	161452.40747335096	1003710.5947399839	2449585.3388302773	3089592.1627697013	1259663.4655745763	1387241.2362380575	185777.639943247	7394302.063918433	6643305.713975642	5325043.694017573	111735.24772253547	8528922.18083094	3210961.64160156	3064219.6041193856	3329579.8453178466
Com_823_pos	[6]-Gingerol	P	C17H26O4	294.183	277.179103893042	2.40022942845931	[M+H-H2O]+	7.04	0.620913614723285	1	C18	Benzenoids	Phenols	Methoxyphenols	"23513-14-6"	HMDB0005783	C10462	map00945;map01110	LMPK15020007	3473	CCCCCC(O)CC(=O)CCC1=CC=C(O)C(OC)=C1	NLDDIKRKFXEWBK-UHFFFAOYSA-N	36607301.98993404	60983326.87716467	55259253.94840724	60319644.49130084	44375017.684022196	54649044.01840593	45997909.54765599	34499124.50640368	38238874.10912289	89405254.35280453	37211606.8718378	142399292.84727615	32442265.9872502	42372709.33983301	43186340.84670965
Com_1516_pos	(20S)-Protopanaxatriol	P	C30H52O4	476.387	499.375831126566	0.149304308696147	[M+Na]+	8.112	0.894310731097773	1	C18	Lipids and lipid-like molecules	Prenol lipids	Triterpenoids	"34080-08-5"	-	C20716	-	-	-	CC(=CCCC(C)(C1CCC2(C1C(CC3C2(CC(C4C3(CCC(C4(C)C)O)C)O)C)O)C)O)C	SHCBCKBYTHZQGZ-CJPZEJHVSA-N	53684148.732136995	32495928.29481213	155372016.42678738	71015765.43621969	65518372.85389927	62758052.89638956	75293374.64516915	73543988.07671541	85950419.59117919	92788178.99130008	66423911.51616773	91267117.41974309	119035871.892442	119456332.85382782	125332521.8454824
Com_1255_pos	Ferutinin	P	C22H30O4	358.214	381.203423598555	0.520362776681121	[M+Na]+	8.186	0.65218325120015	1	C18	Lipids and lipid-like molecules	Prenol lipids	Sesquiterpenoids	"41743-44-6"	HMDB0252237	-	-	-	496289	CC(C)C1(O)CCC2(C)CC=C(C)CC(OC(=O)C3=CC=C(O)C=C3)C12	CYSHNJQMYORNJI-UHFFFAOYSA-N	714033.7104266827	84929.2396236306	608822.6226719182	97541.17602558334	120550.20632994054	766485.2846054885	6774561.789939194	3571040.9320517317	17953004.81050874	2133727.7367095314	219740.37250821156	154057.44467701652	6754645.71724687	6560980.19116132	6821563.348167966
Com_439_pos	Senkyunolide H	P	C12H16O4	224.105	207.101465826102	0.420222470946165	[M+H-H2O]+	5.511	0.849457182409784	1	C18	Organoheterocyclic compounds	Isobenzofurans	-	"94596-27-7"	HMDB0258236	-	-	-	13965088	CCCC=C1C2=C(C(C(CC2)O)O)C(=O)O1	DQNGMIQSXNGHOA-OBEBJBLMSA-N	15741752.044199513	11574102.315582136	11273516.038799735	17339197.867942743	15738697.528323008	10724948.582493927	10771841.925735785	19807984.44828909	24916523.90980909	37781680.2415396	19132480.158103492	40941823.39583639	21198028.1373092	22301482.559189353	20606308.635678735
Com_1408_pos	Ponasterone A	P	C27H44O6	464.314	447.310254529539	0.507136479851321	[M+H-H2O]+	6.391	0.68007754648973	1	C18	Lipids and lipid-like molecules	Steroids and steroid derivatives	Bile acids, alcohols and derivatives	"13408-56-5"	HMDB0256697	C08835	-	LMST01010195	4482619	CC(C)CCC(O)C(C)(O)C1CCC2(O)C3=CC(=O)C4CC(O)C(O)CC4(C)C3CCC12C	PJYYBCXMCWDUAZ-UHFFFAOYSA-N	49770265.94007279	13321495.319650132	7760993.840468019	35172869.891104765	7904135.198341682	6201024.36184299	22571392.97181403	103134162.55773458	62256667.72279897	65690319.711807586	16043313.674745155	84277870.73120353	43978610.2474112	42594422.26268435	41910796.91364948
Com_603_pos	Polygodial	P	C15H22O2	234.162	235.168773156494	2.16449957407293	[M+H]+	7.657	0.753589413087951	1	C18	Organic oxygen compounds	Organic oxides	-	"6754-20-7"	HMDB0256673	C09712	-	-	72503	CC1(CCCC2(C1CC=C(C2C=O)C=O)C)C	AZJUJOFIHHNCSV-KCQAQPDRSA-N	21088140.080385637	38018321.863447875	16507590.825171469	58827018.38106246	34263002.95392359	76548047.19362229	107472476.96799853	185109511.8018731	19400591.63343121	80085220.70508796	32989196.58079387	27408674.57773286	35579763.4890592	34448359.19471814	34478404.97446958
Com_631_pos	Bisabolol oxide A	P	C15H26O2	238.193	239.199968238688	2.56833992966189	[M+H]+	7.671	0.655691212677941	1	C18	Organoheterocyclic compounds	Oxanes	-	"22567-36-8"	HMDB0038196	C16773	-	-	90806	CC1=CCC(CC1)C1(C)CCC(O)C(C)(C)O1	WJHRAVIQWFQMKF-UHFFFAOYSA-N	2270389.4020007798	2157449.2787783225	2240268.533296605	4226388.66592434	3704644.6356919557	8247942.997058654	4307399.227772245	6483144.622488325	4101494.772892222	4409597.641917651	5256360.440382263	11302514.67210288	2249179.00477368	2431349.3489340395	1888379.9563646468
Com_588_pos	Citrinin	P	C13H14O5	250.084	233.080562687538	1.06889014508954	[M+H-H2O]+	5.549	0.684255815097267	1	C18	Organoheterocyclic compounds	Benzopyrans	-	"518-75-2"	HMDB0041857	C16765	-	-	-	[H][C@]1(C)OC=C2C(O)=C(C(O)=O)C(=O)C(C)=C2[C@]1([H])C	CQIUKKVOEOPUDV-IYSWYEEDSA-N	17484129.019071117	10695723.43922301	4216016.770949563	6188665.72470232	5740891.364225142	4525710.005075934	7550520.031146092	10960399.169752061	9254298.399722124	11136656.928662254	6099648.226240901	10922995.018653147	12644528.5083291	7110722.0218493985	8340109.406421933
Com_806_pos	O-Desmethyl Galanthamine	P	C16H19NO3	273.136	274.143396821841	1.43949334274379	[M+H]+	5.062	0.627375015308444	1	C18	Alkaloids and derivatives	Amaryllidaceae alkaloids	Galanthamine-type amaryllidaceae alkaloids	"60755-80-8"	-	C12232	-	-	443722	CN1CCC23C=CC(CC2OC4=C(C=CC(=C34)C1)O)O	OYSGWKOGUVOGFQ-RBOXIYTFSA-N	283591.1698958453	563861.5714165879	1877449.3495419233	3516449.1124132467	178573.26009934378	96821.1594829047	11257859.51160537	7130192.258650957	11183298.254564699	40051619.526232325	6039531.065392961	31175022.64746605	1.12956e+07	11106242.158180872	10683952.390894856
Com_210_pos	Methyl 5-hydroxypyridine-2-carboxylate	P	C7H7NO3	153.043	171.076368876231	0.138025428193811	[M+NH4]+	5.058	0.520738096229702	1	C18	Organoheterocyclic compounds	Pyridines and derivatives	Pyridinecarboxylic acids and derivatives	"30766-12-2"	-	-	-	-	-	COC(=O)C1=NC=C(C=C1)O	YYAYXDDHGPXWTA-UHFFFAOYSA-N	2854558.7155123334	1427154.1018798316	1819863.675358992	2888561.3270066865	2406790.7751984857	1586880.4439370146	1646926.614747478	1020413.9327233132	1498734.4473560748	2624298.7750014355	2562933.117387182	4017551.503393446	2639398.5607743	2384314.071715432	2165625.510365626
Com_637_pos	Murrayone	P	C15H14O4	258.089	241.085375583129	2.07066723558612	[M+H-H2O]+	6.814	0.557989327117175	1	C18	Phenylpropanoids and polyketides	Coumarins and derivatives	-	"19668-69-0"	-	-	-	-	-	CC(=C)C(=O)CC1=C(C=CC2=C1OC(=O)C=C2)OC	IISMOXLSZASLDD-UHFFFAOYSA-N	1167960.7866012906	891135.7615045926	190383.8382397113	1779121.9859516874	1960106.8311287116	2232098.2622319884	4391207.2894211905	13453223.561881645	15782370.705173228	9151699.402017456	1986375.032395499	14211510.655869331	4419745.67162498	4447650.8085330725	4529942.681459413
Com_1527_pos	Caudatin	P	C28H42O7	490.293	513.282655614786	0.827290507214623	[M+Na]+	7.109	0.545289181923412	1	C18	Lipids and lipid-like molecules	Steroids and steroid derivatives	Pregnane steroids	"38395-02-7"	HMDB0249707	-	-	LMST02030262	73816098	CC(C)C(C)=CC(=O)OC1CC2C3(C)CCC(O)CC3=CCC2(O)C2(O)CCC(O)(C(C)=O)C12C	VWLXIXALPNYWFH-UHFFFAOYSA-N	300596610.9045049	213489075.35700038	1471680.2909451104	789597.5539172849	3152281.922330519	1858296.2435780978	7045826.643124434	877752.2386663846	1749229.8092031938	1425619.3041889726	2497382.3120697476	1245473.524871202	66051531.0123334	59082541.06070309	60365664.39064511
Com_740_pos	Brefeldin A	P	C16H24O4	280.167	263.163613418423	1.95091027701094	[M+H-H2O]+	8.117	0.805677948786338	1	C18	Phenylpropanoids and polyketides	Macrolides and analogues	-	"20350-15-6"	-	-	-	-	-	CC1CCCC=CC2CC(CC2C(C=CC(=O)O1)O)O	KQNZDYYTLMIZCT-KQPMLPITSA-N	2608040.117471884	1284488.4796223305	8842126.889049463	8254866.522079804	8867617.897694137	12415631.645851618	16114427.790534005	6602688.238786158	8406080.404606303	12668391.660239097	11647857.409458477	10457885.026815047	9348250.99699046	9688023.675574863	8739641.492282687
Com_506_pos	Curcumol	P	C15H24O2	236.178	219.174037105028	1.24014696906645	[M+H-H2O]+	5.948	0.859420330395247	1	C18	Lipids and lipid-like molecules	Prenol lipids	Sesquiterpenoids	"4871-97-0"	HMDB0038122	-	-	-	228604	CC(C)C1CC23OC1(O)CC(=C)C2CCC3C	QRMPRVXWPCLVNI-UHFFFAOYSA-N	23351332.25454025	17195576.547053672	15091267.118326567	38378498.992389776	27116951.630928308	17111878.423140995	23021254.227398954	23951585.139945887	30009934.803380392	31240939.164262295	23815301.85635983	33068028.633278698	27105041.0804394	30189733.33550015	28222202.94699458
Com_790_pos	Sulfuretin	P	C15H10O5	270.053	271.059764772491	1.31540010941558	[M+H]+	5.637	0.735443117300525	1	C18	Phenylpropanoids and polyketides	Aurone flavonoids	-	"120-05-8"	HMDB0258611	C08730	-	LMPK12130008	-	OC1=CC2=C(C=C1)C(=O)C(O2)=CC1=CC(O)=C(O)C=C1	RGNXWPVNPFAADO-UHFFFAOYSA-N	12040448.00739833	18016948.38091017	11146110.094060518	15304268.961933548	15035468.340888392	15632045.558391279	15339822.101605266	27291009.816717774	24156080.901734907	22527634.909139387	13478715.311687082	36169224.56907492	19223427.7615192	20311937.140634842	21462269.952955265
Com_1168_pos	Columbin	P	C20H22O6	358.142	341.13781770067	1.45835968708791	[M+H-H2O]+	5.767	0.653583031408045	1	C18	Organoheterocyclic compounds	Naphthopyrans	-	"546-97-4"	HMDB0036837	C09077	-	-	226036	CC12CC(OC(=O)C1CCC1(C)C2C2OC(=O)C1(O)C=C2)C1=COC=C1	AALLCALQGXXWNA-UHFFFAOYSA-N	5992945.017821148	8212520.6264366545	6681767.546530181	9510963.404361939	5228919.652037588	9520522.707162563	7759474.802814071	11165814.32139736	8475528.261510544	9634253.060908873	7254442.518102278	11976953.231402438	8651849.9123334	8538069.764033973	9709275.090776823
Com_1136_pos	Sclareol	P	C20H36O2	308.272	331.26	1.39723282271425	[M+Na]+	10.129	0.906932948975881	1	C18	Lipids and lipid-like molecules	Prenol lipids	Diterpenoids	"515-03-7"	HMDB0036827	C09183	map00904;map01110	LMPR0104030010	521332	CC(O)(CCC1C(C)(O)CCC2C(C)(C)CCCC12C)C=C	XVULBTBTFGYVRC-UHFFFAOYSA-N	117516059.07326487	60265001.82516364	78716994.197564	84781669.33238281	147878061.38809085	168822271.8602293	122566103.88414039	99267436.6825636	115632367.63520469	127899227.97965255	122748444.8126244	106432293.40093009	100294475.881031	109971055.62471786	102386536.2160721
Com_719_pos	Pterostilbene	P	C16H16O3	256.11	257.117059114961	0.745324572471953	[M+H]+	5.529	0.5911477925176	1	C18	Phenylpropanoids and polyketides	Stilbenes	-	"537-42-8"	HMDB0303379	C10287	map00945	LMPK13090015	5320791	COC1=CC(\C=C/C2=CC=C(O)C=C2)=CC(OC)=C1	VLEUZFDZJKSGMX-ARJAWSKDSA-N	3408649.7465811525	7056980.982754674	1568907.3285245697	1219145.7728377937	7006687.217894159	690648.8073022149	1782432.5270638748	5028047.06714733	5230383.5593405	4783801.29410171	1354922.1206047856	5761615.10280814	3308930.42699415	4227996.950296854	4245421.98596556
Com_1272_pos	Rhodojaponin III	P	C20H32O6	368.22	391.208586665955	1.36693877398285	[M+Na]+	6.004	0.621499264052904	1	C18	Lipids and lipid-like molecules	Prenol lipids	Diterpenoids	"26342-66-5"	-	-	-	LMPR0104180003	-	CC1(C2C(O2)C3C1(C(CC45CC(C(C4O)CCC5C3(C)O)(C)O)O)O)C	VUMZHZYKXUYIHM-GLHQSWFFSA-N	47022256.48328567	40557601.75437081	35122302.10801981	20214295.06637245	19791683.26594066	24242792.709117755	32146899.033557896	18040352.850666463	20230678.055391565	25443442.65250535	15367982.366606297	33832915.5904737	38374787.2297807	52771187.51234865	48203163.10922232
Com_1523_pos	Alisol F	P	C30H48O5	488.35	511.339786026751	0.831425414899277	[M+Na]+	7.066	0.819667572309691	1	C18	Lipids and lipid-like molecules	Prenol lipids	Triterpenoids	"155521-45-2"	-	-	-	-	76310822	CC1CC(OC2C1=C3CC(C4C5(CCC(=O)C(C5CCC4(C3(C2)C)C)(C)C)C)O)C(C(C)(C)O)O	YNKJSQIXVXWFBK-SLGDLKFASA-N	217171040.4537587	199255739.84231693	254713652.36576298	171726367.6140783	84609523.90000927	45649684.88133882	454538704.7423466	675136694.4932108	538398342.5931288	757428147.6326821	190714221.3941097	660479246.5764109	779021806.516932	756940256.284003	573698144.0554256
Com_1520_pos	Poricoic acid B	P	C30H44O5	484.319	507.308380242782	0.640575458079412	[M+Na]+	7.536	0.918202507795911	1	C18	Lipids and lipid-like molecules	Prenol lipids	Triterpenoids	"137551-39-4"	-	-	-	-	-	CC(=CCCC(C1C(CC2(C1(CC=C3C2=CCC(C3(C)CCC(=O)O)C(=C)C)C)C)O)C(=O)O)C	NXAZWYWJZDFISF-RWENVMIDSA-N	4750267.01681897	3496504.3091851836	4157238.0788042983	4303976.021740595	7070455.405509777	268060.7869435475	3.36321e+07	47885185.16088996	101284178.04611468	118553732.91389886	19519714.97269785	63869875.682150625	48297369.0981129	49257505.518669225	47089444.535392955
Com_1160_pos	Combretastatin A4	P	C18H20O5	316.131	339.120340156355	0.190289278121254	[M+Na]+	5.572	0.560442056837205	1	C18	Phenylpropanoids and polyketides	Stilbenes	-	"117048-59-6"	HMDB0250413	C20268	-	-	-	COC1=CC=C(C=CC2=CC(OC)=C(OC)C(OC)=C2)C=C1O	HVXBOLULGPECHP-UHFFFAOYSA-N	30786775.12296854	32882862.807311825	33983799.61799631	22594264.97824256	67816668.53622779	13684055.039450398	16854358.092293203	40268762.01950155	27353090.20595715	7723330.326497273	11083352.501411872	32438647.182375435	29726576.9717872	26694888.10099956	28261056.25231731
Com_448_pos	Sinapaldehyde	P	C11H12O4	208.074	209.080706252578	0.738908980026808	[M+H]+	5.133	0.616130269117788	1	C18	Benzenoids	Phenols	Methoxyphenols	"4206-58-0"	HMDB0258301	C05610	map00940;map01061;map01100;map01110	-	119216	COC1=CC(C=CC=O)=CC(OC)=C1O	CDICDSOGTRCHMG-UHFFFAOYSA-N	10181606.6992195	9462555.3287998	2477879.9548175917	5715402.891025594	2378259.9005877115	1216331.098215198	481479.1683190914	4609101.36244712	11350458.956011688	15223204.084173074	1899692.7983846194	13116230.344853442	5216066.02455134	6485083.844825924	8974024.348828651
Com_157_pos	7-Methylcoumarin	P	C10H8O2	160.052	161.059790250597	0.376442875550209	[M+H]+	5.394	0.668603391450856	1	C18	Phenylpropanoids and polyketides	Coumarins and derivatives	-	"2445-83-2"	-	-	-	-	-	CC1=CC2=C(C=C1)C=CC(=O)O2	DLHXRDUXNVEIEY-UHFFFAOYSA-N	27916737.780616645	29484162.283098437	14653977.407236647	18683682.02779154	16902825.36501882	12685151.88458155	21839601.022935066	14274521.79724496	21591690.852113005	22339617.93347372	22522421.051761117	35067066.31773577	20538018.2003889	26441650.48925634	34246612.99908563
Com_1090_pos	cis-9,10-Epoxystearic Acid	P	C18H34O3	298.251	321.239793475149	0.692453636414251	[M+Na]+	8.559	1	1	C18	Lipids and lipid-like molecules	Fatty Acyls	Lineolic acids and derivatives	"24560-98-3"	-	-	-	LMFA02000001	-	CCCCCCCCC1C(O1)CCCCCCCC(=O)O	IMYZYCNQZDBZBQ-SJORKVTESA-N	4527627956.285398	4630641709.671235	3600558108.398875	4011197983.0890656	3577001168.0417867	4200086011.4797487	3641301519.7736354	2536096500.1510005	2312104758.223184	2056742425.41947	3148132765.3913574	1545491137.46284	3838606705.77371	4019747375.8246193	3848302110.9919057
Com_1469_pos	Astragenol	P	C30H50O5	490.366	473.36265733755	0.259678677035305	[M+H-H2O]+	6.522	0.858405050089382	1	C18	Lipids and lipid-like molecules	Prenol lipids	Terpene glycosides	"86541-79-9"	-	-	-	-	11944583	CC1(C(CCC2(C1C(CC3C2=CCC4(C3(CC(C4C5(CCC(O5)C(C)(C)O)C)O)C)C)O)C)O)C	KNESISUQBYQIIU-LOIFQKOGSA-N	112527809.78669804	8766845.66349006	46338633.15396089	77076820.36936024	53277923.55043764	49607674.605831906	75503577.27441753	56652962.248969406	51219218.45186175	67101555.617184795	57969618.4361295	77947607.62013792	64236120.6170724	62367795.440812044	68484943.69944507
Com_1325_pos	Cerevisterol	P	C28H46O3	430.345	413.34177259145	0.865797696596116	[M+H-H2O]+	9.633	0.598853354887333	1	C18	Lipids and lipid-like molecules	Steroids and steroid derivatives	Ergostane steroids	"516-37-0"	-	-	-	LMST01031231	-	CC(C)C(C)C=CC(C)C1CCC2C1(CCC3C2=CC(C4(C3(CCC(C4)O)C)O)O)C	ARXHRTZAVQOQEU-BRVLHLJYSA-N	405498750.03931934	335450537.421966	113908356.13416532	165620970.19146952	94708423.23990715	124324383.63185304	92862608.99466032	61913236.28886435	50167574.86491651	134029565.59660223	77417714.6252382	65808695.44929585	1.20187e+08	128595565.71984987	117191137.46008989
Com_1521_pos	Quillaic acid	P	C30H46O5	486.335	509.324045085012	0.647877114555399	[M+Na]+	7.483	0.937383739203834	1	C18	Lipids and lipid-like molecules	Prenol lipids	Triterpenoids	"631-01-6"	-	C08972	-	LMPR0106150037	-	CC1(CCC2(C(C1)C3=CCC4C5(CCC(C(C5CCC4(C3(CC2O)C)C)(C)C=O)O)C)C(=O)O)C	MQUFAARYGOUYEV-UAWZMHPWSA-N	89708701.22146907	49091585.34812016	54560748.19790295	64818575.53755845	31595833.79392763	21659870.621621687	72365043.21141854	117811700.391245	222895684.02117127	226634556.16542804	51123202.548889205	146876206.2937852	285141862.155967	277229683.4290757	272955164.1485552
Com_836_pos	Phenethyl ferulate	P	C18H18O4	298.121	281.116968703461	0.809392614423537	[M+H-H2O]+	5.867	0.680521032975049	1	C18	Phenylpropanoids and polyketides	Cinnamic acids and derivatives	Hydroxycinnamic acids and derivatives	"71835-85-3"	-	-	-	-	-	COC1=C(C=CC(=C1)C=CC(=O)OCCC2=CC=CC=C2)O	CZQNYPBIOHVQQN-CSKARUKUSA-N	72550437.36256021	75119646.30281343	90818363.07458644	62410903.678614706	68253996.99554731	50895562.988509625	52353088.079032406	94856923.55451688	38985735.80670003	10209816.106479777	28649342.317893416	82662277.29311797	55387613.9414062	56227881.921947226	55725086.6282419
Com_1490_pos	Polygalacic acid	P	C30H48O6	504.345	487.34193379899	0.285120233837317	[M+H-H2O]+	6.581	0.861461036946565	1	C18	Lipids and lipid-like molecules	Prenol lipids	Triterpenoids	"22338-71-2"	-	-	-	-	-	CC1(CCC2(C(C1)C3=CCC4C(C3(CC2O)C)(CCC5C4(CC(C(C5(C)CO)O)O)C)C)C(=O)O)C	KGGGRGBDMBZXKF-KZMOAHQXSA-N	58930441.10146628	63090309.24777492	23483601.50439284	36963747.5661192	47190231.67975308	34750662.9699577	79915471.4379666	203624494.84810427	111235517.71374632	159759163.60201842	77861387.77559085	125139128.10543102	84065903.6967381	82976665.29867561	81451152.98798993
Com_65_pos	4-Methoxyphenethyl alcohol	P	C9H12O2	152.084	135.080496710026	0.4386401228097	[M+H-H2O]+	6.419	0.602051245010283	1	C18	Benzenoids	Phenols	Tyrosols and derivatives	"702-23-8"	-	-	-	-	-	COC1=CC=C(C=C1)CCO	AUWDOZOUJWEPBA-UHFFFAOYSA-N	98660613.59864534	147716569.32776263	134157034.54797432	132802170.8940879	184520770.08397603	124319361.87518398	120989714.26569262	126156109.37656121	144769045.8038004	112354222.4517996	150916307.55986464	127091996.01794	134673067.770612	137836789.0278615	141688505.94626188
Com_1479_pos	3-Epiursolic Acid	P	C30H48O3	456.36	479.349878586256	0.720014909247032	[M+Na]+	9.872	0.999998880367307	1	C18	Lipids and lipid-like molecules	Prenol lipids	Triterpenoids	"989-30-0"	-	-	-	-	-	CC1CCC2(CCC3(C(=CCC4C3(CCC5C4(CCC(C5(C)C)O)C)C)C2C1C)C)C(=O)O	WCGUUGGRBIKTOS-XHINXETDSA-N	291302246.71292233	316038827.2167076	140167756.70822498	153230224.9311163	39649732.08554211	42564251.33369739	308873557.8568856	325640530.2802644	334897911.0435403	526485628.3127774	208425185.34520224	312960993.17205876	279242141.129205	297152859.69370335	283486078.444892
Com_605_pos	Isocurcumenol	P	C15H22O2	234.162	235.169003961726	1.17883472797346	[M+H]+	6.204	0.911988995792703	1	C18	Lipids and lipid-like molecules	Prenol lipids	Sesquiterpenoids	"24063-71-6"	HMDB0036647	-	-	-	5255901	CC1CCC2C(=C)CC3(O)OC12CC3=C(C)C	DEBDFZGNZTYPMF-UHFFFAOYSA-N	39220550.67219584	22007735.713819195	42583587.778173216	57704762.79206751	51850952.67755325	40501887.48354686	37768719.44032322	35844849.67507706	47958670.81632404	47922441.013879314	40793346.40451165	53392992.04337633	3.94962e+07	41726505.510278076	36147727.90809973
Com_1524_pos	Rotundic acid	P	C30H48O5	488.35	511.339594997755	0.440253252276437	[M+Na]+	8.481	0.891723451188599	1	C18	Lipids and lipid-like molecules	Prenol lipids	Triterpenoids	"20137-37-5"	HMDB0257316	-	-	-	12315074	CC1CCC2(CCC3(C)C(=CCC4C5(C)CCC(O)C(C)(CO)C5CCC34C)C2C1(C)O)C(O)=O	YLHQFGOOMKJFLP-UHFFFAOYSA-N	43948474.784751914	41655719.646953784	66583001.616143405	50689414.03785864	13259473.893458812	17823181.039343387	137349158.8282129	91130926.43761292	341017394.06547326	118125078.57095465	73223250.84632134	93885368.46365076	86030993.4910265	87856746.11799353	84092686.3792617
Com_678_pos	Rupestonic acid	P	C15H20O3	248.141	249.147987459977	2.22671581311598	[M+H]+	6.652	0.768512872321346	1	C18	Lipids and lipid-like molecules	Prenol lipids	Sesquiterpenoids	"83161-56-2"	-	-	-	-	-	CC1CCC(CC2=C(C(=O)CC12)C)C(=C)C(=O)O	ZFHSKBJBODQVBX-AXTRIDKLSA-N	18930923.24633906	14910966.661854884	29249231.1764677	22804909.70520889	21608506.640060242	37868065.97525944	25695651.918383446	30095809.05390854	26508800.43066244	26105875.829093233	20458729.57871705	27901494.762699917	34692860.5760724	21127181.56948586	20950683.083401423
Com_789_pos	Okanin	P	C15H12O6	288.063	271.059803237351	0.995484532107697	[M+H-H2O]+	6.073	0.558407462641436	1	C18	Phenylpropanoids and polyketides	Linear 1,3-diarylpropanoids	Chalcones and dihydrochalcones	"484-76-4"	-	C08724	-	LMPK12120181	-	C1=CC(=C(C=C1C=CC(=O)C2=C(C(=C(C=C2)O)O)O)O)O	GSBNFGRTUCCBTK-DAFODLJHSA-N	34239337.69965267	13878115.219387114	11815245.51540487	17866709.714352887	16045483.867653674	26983971.923158165	16462189.184550412	14001730.727758206	13674331.870571189	10639008.6695746	12795328.882881535	18230030.355977856	16577356.2183594	15990037.6567443	17830544.0870759
Com_724_pos	Ononetin	P	C15H14O4	258.089	259.096259295506	0.971386963529577	[M+H]+	5.698	0.627126306973764	1	C18	Phenylpropanoids and polyketides	Stilbenes	-	"487-49-0"	-	-	-	-	259632	COC1=CC=C(C=C1)CC(=O)C2=C(C=C(C=C2)O)O	XHBZOAYMBBUURD-UHFFFAOYSA-N	7324552.13624359	12012878.690476561	48935057.12401268	33529496.790278967	64653595.37797548	65627186.11904464	37358001.03544123	7642172.007001878	9964621.47692118	8898836.459755631	26132050.778336924	10135739.532888064	23388246.6015625	24080925.783119388	26129193.001144294
Com_1442_pos	Ganoderiol F	P	C30H46O3	454.345	455.352268192713	0.590284673747432	[M+H]+	7.063	0.869712765203489	1	C18	Lipids and lipid-like molecules	Prenol lipids	Triterpenoids	"114567-47-4"	HMDB0038707	-	-	-	10364	CC(CCC=C(CO)CO)C1CCC2(C)C3=CCC4C(C)(C)C(=O)CCC4(C)C3=CCC12C	JVGJXXNUVVQEIG-UHFFFAOYSA-N	150402525.9674727	58365107.466701634	94365540.80759494	96205340.05035044	34085709.1481772	16727067.915814878	117154179.86640425	158210569.49234295	124616693.29603137	214029351.74520153	64813166.97806037	153888323.1658685	116977289.221895	113247021.23340242	114545436.2163038
Com_1495_pos	Gymnemagenin	P	C30H50O6	506.361	489.357445888171	0.0116284114314074	[M+H-H2O]+	7.074	0.797885801787348	1	C18	Lipids and lipid-like molecules	Prenol lipids	Triterpenoids	"22467-07-8"	-	-	-	-	-	CC1(CC2C3=CCC4C5(CCC(C(C5CCC4(C3(CC(C2(C(C1O)O)CO)O)C)C)(C)CO)O)C)C	VKJLHZZPVLQJKG-ABHKXHSUSA-N	58668168.60102945	161802658.61592436	53134382.39539516	35007293.59682629	73632956.39955288	77678922.28382786	84474673.6169994	216563682.47113422	186617113.75788125	326026748.8298983	96295890.76916628	352594017.0417287	289886413.572213	267317452.73956144	278821525.4377234
Com_1290_pos	Pleuromutilin	P	C22H34O5	378.241	401.230174073641	0.909668644088217	[M+Na]+	6.561	0.588705315643814	1	C18	Lipids and lipid-like molecules	Prenol lipids	Diterpenoids	"125-65-5"	-	C09169	-	-	-	CC1CCC23CCC(=O)C2C1(C(CC(C(C3C)O)(C)C=C)OC(=O)CO)C	ZRZNJUXESFHSIO-ZXVYJXQESA-N	16160279.882600695	18996223.36516531	21448700.816498555	19859584.327992797	13316062.60908946	20052040.980526235	18021560.11033962	12658560.79926996	20853611.684944905	13005517.094279673	10639867.707601177	16795605.082058016	17305711.1562414	16907677.49160573	15629838.29930741
Com_622_pos	S-Dihydrodaidzein	P	C15H12O4	256.074	239.069803677498	1.78199772754188	[M+H-H2O]+	6.087	0.547160935850194	1	C18	Phenylpropanoids and polyketides	Isoflavonoids	Isoflavans	"879559-75-8"	-	-	-	-	-	C1C(C(=O)C2=C(O1)C=C(C=C2)O)C3=CC=C(C=C3)O	JHYXBPPMXZIHKG-CYBMUJFWSA-N	119432.74915420814	277523.8791977109	6960794.50094165	4827412.701627643	343989.6687739416	145129.14870070046	132927.301166637	1218330.4355951094	1407584.4720140393	1428786.3550208888	125911.45510110316	2007087.7468302918	1665078.64108426	1666060.6703994973	1655544.5797514713
Com_1567_pos	Pheophorbide A	P	C35H36N4O5	592.269	593.275792275456	0.131231924224175	[M+H]+	10.696	0.979150911852814	1	C18	Organoheterocyclic compounds	Tetrapyrroles and derivatives	Chlorins	"15664-29-6"	HMDB0256449	C18021	map00860;map01110	-	-	CCC1=C(C2=NC1=CC3=C(C4=C(C(C(=C5C(C(C(=CC6=NC(=C2)C(=C6C)C=C)N5)C)CCC(=O)O)C4=N3)C(=O)OC)O)C)C	NSFSLUUZQIAOOX-QEWKCGBTSA-N	1738435154.949941	2376041869.2548785	1361530790.4312668	1487996208.809717	1860098585.290781	2525474126.843708	1329940526.0472865	1768473999.6627276	1585678092.057783	1567974487.2685957	1050597964.7685716	1653472574.926372	1413245116.26819	1617868765.1691809	1236038394.1764123
Com_781_pos	4,4'-Dimethoxychalcone	P	C17H16O3	268.11	269.11665665303	2.21307329322385	[M+H]+	5.725	0.506472487786551	1	C18	Phenylpropanoids and polyketides	Linear 1,3-diarylpropanoids	Chalcones and dihydrochalcones	"2373-89-9"	-	-	-	-	5377817	COC1=CC=C(C=C1)C=CC(=O)C2=CC=C(C=C2)OC	HDXVSZWKIHQDES-LFYBBSHMSA-N	1565829.283471212	8003899.647217958	5250468.85223857	1678045.0688945155	15761088.87895379	509466.76044764504	1003293.3413135421	5283346.480991062	4056956.4534049616	1189911.5229840714	779534.4253337722	3653028.219282473	3508130.95173708	4324665.951747545	4009803.3128605946
Com_537_pos	Pinostilbene	P	C15H14O3	242.094	225.090857109132	0.590228138396699	[M+H-H2O]+	5.542	0.681479052846184	1	C18	Phenylpropanoids and polyketides	Stilbenes	-	"42438-89-1"	-	C20154	-	-	-	COC1=CC(=CC(=C1)O)C=CC2=CC=C(C=C2)O	KUWZXOMQXYWKBS-NSCUHMNNSA-N	46369614.94125301	32550945.16680123	19459248.114253227	18049859.61724673	6987687.042588433	5347217.183650782	24498089.43161568	35730046.93082534	41762034.464534685	32240900.513716266	18688020.340303075	40468847.084007286	28904357.4580953	33156294.600771446	27949366.538139727
Com_1106_pos	9-Hydroxyoctadecanoic acid	P	C18H36O3	300.266	323.255453139038	0.622317172719221	[M+Na]+	8.786	0.999999999472561	1	C18	Lipids and lipid-like molecules	Fatty Acyls	Fatty acids and conjugates	"3384-24-5"	HMDB0061661	-	-	LMFA02000127	9570127	CCCCCCCCCC(O)CCCCCCCC(O)=O	RKHXDCVAPIMDMG-UHFFFAOYSA-N	2659651546.666334	3459806107.712459	2315898165.169024	3239235238.4827933	1731315884.9212658	3720527034.4352856	2922819018.5274835	979738746.523558	1262218157.1961157	2902989937.7959914	1580388990.9138873	1508995254.3262734	2502751187.24327	2682036170.3134437	2508294657.624131
Com_1163_pos	Eicosapentaenoic acid methyl ester	P	C21H32O2	316.24	339.229480226103	0.158822623680581	[M+Na]+	10.577	0.782176494372289	1	C18	Organic oxygen compounds	Organooxygen compounds	Carbonyl compounds	"2734-47-6"	-	-	-	LMFA01031154	-	CCC=CCC=CCC=CCC=CCC=CCCCC(=O)OC	WBVOVRCGXKWAQT-UHFFFAOYSA-N	98691.94276582082	973412.7287046605	1430163.9664274708	2005554.4570298907	3207511.2495392524	5215512.141943331	4037927.5800152887	582489.2497127033	124320.67288049943	107714.65474998164	2484633.927548979	464498.97458938754	444832.305165206	327544.5738620586	455867.36653376813
Com_1303_pos	Eudesmin	P	C22H26O6	386.173	409.162143206421	0.0083030700087458	[M+Na]+	6.421	0.538727433516839	1	C18	Lignans, neolignans and related compounds	Furanoid lignans	-	"526-06-7"	-	-	-	-	-	COC1=C(C=C(C=C1)C2C3COC(C3CO2)C4=CC(=C(C=C4)OC)OC)OC	PEUUVVGQIVMSAW-RZTYQLBFSA-N	952358702.1852388	1679412242.0428426	1730552463.1156065	1103126023.717563	1901985494.740751	1150559212.688805	1196887192.7408357	1132558826.809614	1273441746.3081005	861972373.1822522	1150320085.8632445	1009846102.5983686	1468442487.39383	1445834844.7523644	1397579354.4576054
Com_1483_pos	(20S)-Protopanaxadiol	P	C30H52O3	460.392	483.380790531231	0.129169955613726	[M+Na]+	9	0.999998787329352	1	C18	Lipids and lipid-like molecules	Prenol lipids	Triterpenoids	"30636-90-9"	-	C20715	-	-	-	CC(=CCCC(C)(C1CCC2(C1C(CC3C2(CCC4C3(CCC(C4(C)C)O)C)C)O)C)O)C	PYXFVCFISTUSOO-HKUCOEKDSA-N	69732389.58674097	41553526.59588329	74223264.46213296	68363929.2732009	69278913.74275781	70071258.47799557	96130859.95840313	96042664.34756115	101389901.32979466	109806627.8569886	70630647.51727284	83792269.68234345	81976575.0633156	79605052.96881178	66971432.27837851
Com_896_pos	Incensole	P	C20H34O2	306.256	289.252228953296	1.14625294377148	[M+H-H2O]+	8.965	0.9025671414708	1	C18	Lipids and lipid-like molecules	Prenol lipids	Sesquiterpenoids	"22419-74-5"	-	-	-	-	-	CC1=CCCC(=CCC2(CCC(O2)(C(CC1)O)C)C(C)C)C	SSBZLMMXFQMHDP-UHFFFAOYSA-N	536951.1408060314	413631.4603345197	75152.8884479707	364531.4227764211	479622.91989891184	1504281.7365498252	10030271.918982025	26785829.36348539	39633885.72734259	17944831.542423133	11320727.907975942	57591756.00512431	12453483.1612664	14192352.203707302	12669004.374554278
Com_803_pos	Manool	P	C20H34O	290.261	273.257516609994	0.494003761214538	[M+H-H2O]+	10.237	0.990013711053441	1	C18	Lipids and lipid-like molecules	Prenol lipids	Diterpenoids	"596-85-0"	HMDB0302943	-	-	-	92131	CC(O)(CC[C@H]1C(=C)CC[C@H]2C(C)(C)CCC[C@]12C)C=C	CECREIRZLPLYDM-OQLBXJDTSA-N	8963868.44603578	8194319.343342691	2062379.2797907575	4428437.655026384	1201962.4257558733	2279530.711250376	532208161.9616232	832587926.4026159	1125173880.600413	1630834403.0929205	246942964.0204278	934882597.60074	442617871.69679	469929748.908503	419070924.2239916
Com_1439_pos	Saikogenin F	P	C30H48O4	472.355	455.351610159679	0.740629671420146	[M+H-H2O]+	8.351	0.897756465768142	1	C18	Lipids and lipid-like molecules	Prenol lipids	Triterpenoids	"14356-59-3"	-	-	-	-	21594261	CC1(CCC23COC4(C2C1)C=CC5C6(CCC(C(C6CCC5(C4(CC3O)C)C)(C)CO)O)C)C	IUBQSOTVBGNWDI-CUMBFETHSA-N	150849104.38133913	183336899.7305775	199903628.9695335	110254879.51524109	95365209.80715516	97466595.40401994	276497698.3604243	209001367.31907874	230417467.83743688	231052558.93800807	137752137.12386537	273132276.15042883	143912742.62824	157193609.947384	156358683.3236729
Com_1485_pos	Panaxadiol	P	C30H52O3	460.392	483.381146176243	0.643313672200211	[M+Na]+	11.428	0.999999735520898	1	C18	Lipids and lipid-like molecules	Prenol lipids	Triterpenoids	"19666-76-3"	HMDB0038243	-	-	LMPR0106080019	328778	CC12CCC(C1C(O)CC1C3(C)CCC(O)C(C)(C)C3CCC21C)C1(C)CCCC(C)(C)O1	PVLHOJXLNBFHDX-UHFFFAOYSA-N	268554308.3569179	206634652.5936367	6797569.20643976	3948527.757691582	5107513.395994494	6207913.000532033	14470647.178052308	7694715.824514091	12686602.241646998	26936006.155817706	9842927.764483523	12820884.582252212	37435287.2660118	35802409.34123109	34945713.54120842
Com_451_pos	Beta-asarone	P	C12H16O3	208.11	209.11705061186	0.958090374842603	[M+H]+	5.54	0.559640260200539	1	C18	Benzenoids	Phenol ethers	Anisoles	"5273-86-9"	HMDB0246912	C10430	-	-	17903	COC1=CC(OC)=C(C=CC)C=C1OC	RKFAZBXYICVSKP-UHFFFAOYSA-N	51152158.89919486	42381904.55913452	39983101.092176005	33947115.92262543	56027061.8450055	27949847.22220232	25428201.24132527	53556389.63701111	43186240.804762594	52464474.11658316	42665499.68603154	91837528.46110038	3.96871e+07	41797789.82782914	59896998.50800036
Com_1447_pos	Mogrol	P	C30H52O4	476.387	459.383642495828	0.802910619430345	[M+H-H2O]+	6.65	0.728160164749138	1	C18	Lipids and lipid-like molecules	Steroids and steroid derivatives	Cucurbitacins	"88930-15-8"	HMDB0254830	C21782	-	-	14525326	CC(CCC(O)C(C)(C)O)C1CCC2(C)C3CC=C4C(CCC(O)C4(C)C)C3(C)C(O)CC12C	JLYBBRAAICDTIS-UHFFFAOYSA-N	3124379.3101055077	3200443.316918714	14302866.63292315	32972597.21396509	39518453.74014696	43457370.97913619	36017732.766435325	4890226.314220898	3900870.6393520134	2403754.041259096	32271290.089254055	2450584.8502654475	12592199.9803222	11230778.942871965	14401998.786267648
Com_1067_pos	14-Deoxyandrographolide	P	C20H30O4	334.214	317.210387685035	2.16123226105984	[M+H-H2O]+	6.555	0.688909705302421	1	C18	Lipids and lipid-like molecules	Prenol lipids	Terpene lactones	"4176-97-0"	HMDB0244579	-	-	-	343586	CC1(CO)C(O)CCC2(C)C(CCC3=CCOC3=O)C(=C)CCC12	GVRNTWSGBWPJGS-UHFFFAOYSA-N	27456460.82207394	52226468.452775374	71876167.50982194	106486710.13209091	71427664.87580384	77644602.41062818	38002569.999499135	129584800.95714565	119709029.7611618	129177471.4946939	107050312.60168472	63561583.67024001	103451449.44088	100815736.94321641	96663376.6477921
Com_709_pos	Nicotinic acid riboside	P	C11H13NO6	255.074	256.081070213643	2.03778419619413	[M+H]+	1.454	0.666597421160716	1	C18	Organic oxygen compounds	Organooxygen compounds	Carbohydrates and carbohydrate conjugates	"17720-18-2"	HMDB0006809	-	-	-	161234	OC[C@H]1O[C@H]([C@H](O)[C@@H]1O)[N+]1=CC=CC(=C1)C(O)=O	PUEDDPCUCPRQNY-ZYUZMQFOSA-O	3162712.256045089	6595490.6323115975	1502998.2302102884	3225398.82223598	3030720.5630455376	1539352.0480359194	1536564.5860751339	2389506.672502799	2474533.501798744	3809555.282172017	1167323.6332807217	6968700.921204669	3427572.96783438	3054365.1990452143	3450691.3715869132
Com_481_pos	Kainic acid	P	C10H15NO4	213.1	214.107253060688	0.736458146258214	[M+H]+	5.209	0.601272458379049	1	C18	Organic acids and derivatives	Carboxylic acids and derivatives	Amino acids, peptides, and analogues	"487-79-6"	HMDB0253757	C12819	-	-	10255	CC(=C)C1CNC(C1CC(O)=O)C(O)=O	VLSMHEGGTFMBBZ-UHFFFAOYSA-N	18732259.743987877	17621993.046303574	213201250.42302418	323917091.2941991	305793839.182799	230580790.5155995	91675391.69081669	39179398.465942	51182426.93952899	54879395.84272467	132295910.35263164	20259789.18644158	106976182.227207	103206768.62385647	106556671.54002914
Com_1389_pos	Wilforlide A	P	C30H46O3	454.345	437.341318719006	0.178897198621398	[M+H-H2O]+	7.466	0.863829670545687	1	C18	Lipids and lipid-like molecules	Prenol lipids	Triterpenoids	"84104-71-2"	HMDB0035791	-	-	-	5257561	CC12CC(OC1=O)C1(C)CCC3(C)C(=CCC4C5(C)CCC(O)C(C)(C)C5CCC34C)C1C2	HHQJBWYXBWOFJY-UHFFFAOYSA-N	229919970.510055	74795398.20108166	65107418.76438259	68911759.76459122	48538927.53421879	52351102.49290642	70929086.361695	66485325.105090894	77078218.95768714	84373760.94114456	48131068.54558782	75402189.48443751	81377554.9710001	82972780.40736903	82876986.99870963
Com_1330_pos	Gitogenin	P	C27H44O4	432.324	415.320296859384	0.839973375527257	[M+H-H2O]+	8.355	0.708771404329699	1	C18	Lipids and lipid-like molecules	Prenol lipids	Triterpenoids	"511-96-6"	-	C08899	-	LMST01080010	-	CC1CCC2(C(C3C(O2)CC4C3(CCC5C4CCC6C5(CC(C(C6)O)O)C)C)C)OC1	FWCXELAAYFYCSR-RYKNUXCGSA-N	45230611.803985566	43382050.383483246	11524834.002341889	6095978.9670931855	29885465.754356854	30724503.2267131	18145339.437967263	26613292.573472623	22821734.26135674	51669204.24456151	30754340.52302413	46796812.28729047	20160327.1662261	27580219.236584794	27876686.32152711
Com_1576_pos	Tris(2,4-di-tert-butylphenyl)phosphate	P	C42H63O4P	662.446	685.436014167774	0.625209487153709	[M+Na]+	11.736	0.999880324177806	1	C18	Organic acids and derivatives	Organic phosphoric acids and derivatives	Phosphate esters	"95906-11-9"	-	-	-	-	14572930	CC(C)(C)C1=CC(=C(C=C1)OP(=O)(OC2=C(C=C(C=C2)C(C)(C)C)C(C)(C)C)OC3=C(C=C(C=C3)C(C)(C)C)C(C)(C)C)C(C)(C)C	AZSKHRTUXHLAHS-UHFFFAOYSA-N	175717590.30624405	187597928.01455495	154414649.6164724	146139338.307104	220494233.08673385	131317568.83613814	187526414.75521725	180673085.9764449	100592859.93192592	81693766.5667563	147434534.00543758	161832068.81337503	136230105.184297	136501740.32744625	178201552.23118004
Com_1107_pos	Demethyleneberberine	P	C19H18NO4+	324.124	324.122731326449	1.01403776607667	[M+H]+	5.744	0.711615527941188	1	C18	Alkaloids and derivatives	Protoberberine alkaloids and derivatives	-	"16705-03-6"	-	-	-	-	363209	COC1=C(C2=C[N+]3=C(C=C2C=C1)C4=CC(=C(C=C4CC3)O)O)OC	HVTCKKMWZDDWOY-UHFFFAOYSA-O	12312344.638775192	22268135.955574572	840609.0559862184	1809658.40627108	1141776.0256919095	620240.8802064687	675769.109072232	2332167.8253661273	2668111.969717637	5325221.903153663	887052.9389931444	1748521.1478647396	3290063.95810714	2717259.423920692	3.4493e+06
Com_1573_pos	Coproporphyrin III	P	C36H38N4O8	654.269	655.276826059267	0.849893992479929	[M+H]+	6.597	0.967398433991499	1	C18	Organoheterocyclic compounds	Tetrapyrroles and derivatives	Porphyrins	"14643-66-4"	HMDB0000570	C05770	map00860;map01100;map01110	-	114935	CC1=C(CCC(O)=O)/C2=C/C3=N/C(=C\C4=C(C)C(CCC(O)=O)=C(N4)/C=C4\N=C(\C=C\1/N\2)C(C)=C4CCC(O)=O)/C(CCC(O)=O)=C3C	JWFCYWSMNRLXLX-UJJXFSCMSA-N	147422931.53453526	46783093.9370338	9495882.14752558	18685881.947541412	14445971.549736757	6275331.814757538	15883360.865815409	8264342.800313746	9038620.396455968	27230503.287986107	16997879.740868337	12716156.493264334	28513511.0796181	27126239.06900317	27499500.001778353
Com_78_pos	2,4-Dihydroxybenzoic acid	P	C7H6O4	154.027	137.023471131737	1.04612921755566	[M+H-H2O]+	5.491	0.670190856406612	1	C18	Benzenoids	Benzene and substituted derivatives	Benzoic acids and derivatives	"89-86-1"	HMDB0029666	-	-	-	1491	OC(=O)C1=C(O)C=C(O)C=C1	UIAFKZKHHVMJGS-UHFFFAOYSA-N	2707814.8493263377	3224034.979165115	1086116.5182571793	2724483.635831625	1871351.6744725683	1260176.1390657255	8007300.963771599	5631046.892431328	5912306.304557238	5532782.049634252	3354410.589559306	8764841.96170657	4505393.80037109	4339519.773016828	3977350.9643757115
Com_607_pos	N,N,O-Tridesmethylvenlafaxine	P	C14H21NO2	235.157	236.164231748563	1.26830647314567	[M+H]+	5.129	0.542311356661097	1	C18	Organic oxygen compounds	Organooxygen compounds	Alcohols and polyols	"149289-29-2"	HMDB0061345	-	-	-	9859500	NCC(C1=CC=C(O)C=C1)C1(O)CCCCC1	BHCUWXACHAFFSK-UHFFFAOYSA-N	11867287.185847012	5814174.405415989	7340198.932917515	21290551.325424097	14118406.821266856	6549795.006996859	8007167.430935761	5445303.202167969	6625835.723503648	7336448.061356927	9062402.53986607	12515072.894381834	6586969.65076389	6943219.049279748	6505833.052797584
Com_966_pos	D-Erythro-dihydrosphingosine	P	C18H39NO2	301.298	302.305043669902	1.11627029962088	[M+H]+	8.407	0.995863886932881	1	C18	Organic nitrogen compounds	Organonitrogen compounds	Amines	"764-22-7"	HMDB0000269	C00836	map00600;map04071;map01100	LMSP01020001	91486	CCCCCCCCCCCCCCC[C@@H](O)[C@@H](N)CO	OTKJDMGTUTTYMP-ZWKOTPCHSA-N	246629815.97804096	245153914.40512103	206462621.76096213	194840375.3687291	342890113.89416623	263318844.62941226	205180534.6157503	225861404.67131534	137632815.38647866	317565672.42649925	443145954.79444027	289939133.9908604	2.32519e+08	271940627.51941687	219121606.88105842
Com_1079_pos	7,4'-Di-O-methylapigenin	P	C17H14O5	298.084	321.073032400135	0.998375408335943	[M+Na]+	6.559	0.582364731646599	1	C18	Phenylpropanoids and polyketides	Flavonoids	O-methylated flavonoids	"5128-44-9"	HMDB0132454	C10019	-	LMPK12111029	5281601	COC1=CC=C(C=C1)C1=CC(=O)C2=C(O)C=C(OC)C=C2O1	LZERJKGWTQYMBB-UHFFFAOYSA-N	116533.86807496684	143680.74573303096	995090.9416145647	857786.7855717664	1093473.0453516368	699297.1028104507	1191692.6678172124	1418588.78846965	2821857.4426362608	1547157.7745813895	640247.4418816237	2440749.372706956	1558906.93759375	1767935.1301161342	1587756.6312847366
Com_905_pos	Epiandrosterone	P	C19H30O2	290.225	291.23141691204	1.5956193647893	[M+H]+	8.317	0.619358029785419	1	C18	Lipids and lipid-like molecules	Steroids and steroid derivatives	Androstane steroids	"481-29-8"	HMDB0000365	C07635	map01120;map00984	LMST02020023	11055399	[H][C@@]12CCC(=O)[C@@]1(C)CC[C@@]1([H])[C@@]2([H])CCC2C[C@@H](O)CC[C@]12C	QGXBDMJGAMFCBF-QRIARFFBSA-N	61708752.83165672	103294002.02452666	18875650.202819332	36717494.92345392	13026466.882402172	63058293.58630697	50450381.678588524	188682762.9660366	75127728.05984792	139942233.28727055	23281524.439326756	86700175.1250008	83784346.8442288	93732797.2339178	90129443.11935696
Com_698_pos	2'-Deoxyadenosine	P	C10H13N5O3	251.102	252.108624149869	2.05434628035771	[M+H]+	3.379	0.782071105441936	1	C18	Nucleosides, nucleotides, and analogues	Purine nucleosides	Purine 2'-deoxyribonucleosides	"958-09-8"	HMDB0000101	C00559	map00230;map01100	-	13730	NC1=C2N=CN([C@H]3C[C@H](O)[C@@H](CO)O3)C2=NC=N1	OLXZPDWKRNYJJZ-RRKCRQDMSA-N	1062968.6357772036	1648833.2456553578	15418726.665097298	5571530.945962608	63993557.648492046	23964959.591342825	5012928.724206752	2462266.884787121	1297771.2070415434	1427134.361045079	2897577.5493805604	1108769.8846415742	10840654.8956903	11391966.79419185	11151245.266627649
Com_1231_pos	Batilol	P	C21H44O3	344.329	367.318112028536	0.371654577831559	[M+Na]+	11.521	0.521108373533764	1	C18	Lipids and lipid-like molecules	Glycerolipids	Monoradylglycerols	"544-62-7"	HMDB0248884	C13858	-	-	-	CCCCCCCCCCCCCCCCCCOCC(O)CO	OGBUMNBNEWYMNJ-UHFFFAOYSA-N	8360967.3614269	10287250.210081518	56734407.38322349	35707729.55887681	41962240.17826536	32664786.0567919	12202982.218070175	16690479.678202694	10001318.184951352	13316694.515940098	31252527.56484285	16000228.081282558	17947633.4141367	18910885.948358163	16230732.591637824
Com_1248_pos	Prostaglandin E1	P	C20H34O5	354.241	377.229653785643	0.497442535029541	[M+Na]+	6.71	0.624602174720646	1	C18	Lipids and lipid-like molecules	Fatty Acyls	Eicosanoids	"745-65-3"	HMDB0001442	C04741	-	LMFA03010134	5280723	CCCCC[C@H](O)\C=C\[C@H]1[C@H](O)CC(=O)[C@@H]1CCCCCCC(O)=O	GMVPRGQOIOIIMI-DWKJAMRDSA-N	234438121.9975473	43839554.27958141	37911191.36412901	185874205.8348942	42184627.8848772	126101130.77578597	40647285.23821736	219119531.89564073	260797034.32808146	247062966.75156444	144526781.86161393	249180338.6912801	118917199.308829	225767220.48496702	219456583.95946318
Com_953_pos	Adrenosterone	P	C19H24O3	300.173	301.179349659865	1.66684173811628	[M+H]+	6.486	0.712652793123216	1	C18	Lipids and lipid-like molecules	Steroids and steroid derivatives	Androstane steroids	"382-45-6"	HMDB0006772	C05285	map00140	LMST02020126	223997	[H][C@@]12CCC(=O)[C@@]1(C)CC(=O)[C@@]1([H])[C@@]2([H])CCC2=CC(=O)CC[C@]12C	RZRPTBIGEANTGU-IRIMSJTPSA-N	12999059.341567349	17414864.479794566	5119397.540455573	11510915.063358108	4223083.663522584	6180051.674814146	12406137.347023137	22238143.498546742	32688801.028146956	32863088.059764784	8861896.676729703	25474833.058644384	29537004.6708372	31129096.044095486	29048557.038032297
Com_750_pos	Thiamine	P	C12H16N4OS	264.104	265.111245764302	2.02281952207798	[M+H]+	1.407	0.531598356015234	1	C18	Organoheterocyclic compounds	Diazines	Pyrimidines and pyrimidine derivatives	"67-03-8"	HMDB0000235	C00378	map00730;map01100;map02010;map04122;map04977	-	1130	CC1=C(SC=[N+]1CC2=CN=C(N=C2N)C)CCO	JZRWCGZRTZMZEH-UHFFFAOYSA-N	3512873.0552212275	7700513.349509317	1873663.3925082232	2050080.7428077457	7211364.446516944	2819299.8669200875	2861177.103131258	456043.14586576563	481988.11988084414	870782.8530715033	4030986.7370805605	1414869.7152115358	2593213.90953842	2625636.974828976	2384982.8047250244
Com_895_pos	11beta-Hydroxyandrosterone	P	C19H30O3	306.219	289.215651292089	1.79187775774133	[M+H-H2O]+	6.772	0.631337431162367	1	C18	Lipids and lipid-like molecules	Steroids and steroid derivatives	Androstane steroids	"57-61-4"	HMDB0002984	C14606	-	LMST02020086	10286365	[H][C@@]12CCC(=O)[C@@]1(C)C[C@H](O)[C@@]1([H])[C@@]2([H])CC[C@@]2([H])C[C@H](O)CC[C@]12C	PIXFHVWJOVNKQK-PTXZMSDUSA-N	15236549.1926698	12133188.193752462	9895503.028269565	16930979.25754384	8870541.14750727	16374703.45514629	23093069.946796123	18161497.939958237	16906278.777520247	30583148.163911533	14379571.106128616	32051125.046514984	19141578.0107282	21344593.07276838	17407086.76407792
Com_1254_pos	Matairesinol	P	C20H22O6	358.142	381.13039484144	1.24296789380709	[M+Na]+	5.777	0.502816394531461	1	C18	Lignans, neolignans and related compounds	Furanoid lignans	Tetrahydrofuran lignans	"580-72-3"	HMDB0035698	C10682	map01061;map01110	-	119205	COC1=C(O)C=CC(C[C@H]2COC(=O)[C@@H]2CC2=CC(OC)=C(O)C=C2)=C1	MATGKVZWFZHCLI-LSDHHAIUSA-N	1755654.898404933	2427813.3054067413	3855711.493824054	7262935.868002094	988145.0103788526	7669574.005968999	2290921.2771772295	3440104.013511965	3181053.375702332	3611115.708414398	3258780.712348415	6703081.198457362	4651977.68553778	4782037.907652371	5366664.0345121985
Com_24_pos	2-Amino-1-phenylethanol	P	C8H11NO	137.084	120.080939984555	1.31295028031631	[M+H-H2O]+	4.965	0.914719528634069	1	C18	Organic nitrogen compounds	Organonitrogen compounds	Amines	"7568-93-6"	HMDB0001065	C02735	-	-	1000	NCC(O)C1=CC=CC=C1	ULSIYEODSMZIPX-UHFFFAOYSA-N	282027230.62976897	122096289.50364019	650757715.2643565	607260097.2625117	462309247.384825	351972215.47078514	669053760.9934884	402788020.5696935	291548567.817609	174856718.16471186	311543888.388701	510010062.1441623	394671622.955743	397603781.02012396	387303012.51165885
Com_1074_pos	Phytosphingosine	P	C18H39NO3	317.293	318.299953423624	1.06077469916484	[M+H]+	7.578	0.632077028949699	1	C18	Organic nitrogen compounds	Organonitrogen compounds	Amines	"554-62-1"	HMDB0004610	C12144	map00600;map01100	LMSP01030001	122121	CCCCCCCCCCCCCC[C@@H](O)[C@@H](O)[C@@H](N)CO	AERBNCYCJBRYDG-KSZLIROESA-N	4008921.0823028623	2850905.5317539372	43099476.0777316	30866489.284828354	83303552.01704438	73635238.30030109	28868594.4061631	15971807.165985009	22238775.49410232	4142701.574829688	25792981.905510616	4618878.838953303	15734547.5634536	17400790.6964821	16549759.218039079
Com_525_pos	Caryophyllene oxide	P	C15H24O	220.183	221.189758118541	1.18938243205796	[M+H]+	6.367	0.863425288818766	1	C18	Lipids and lipid-like molecules	Prenol lipids	Sesquiterpenoids	"1139-30-6"	HMDB0036789	C16908	-	-	14350	CC12CCC3C(CC3(C)C)C(=C)CCC1O2	NVEQFIOZRFFVFW-UHFFFAOYSA-N	9900917.322231075	7714080.852573298	11812315.520888487	21718110.784911186	10948331.726047188	8584544.2199457	11206205.133097954	11357019.480566656	12916714.78764934	13918521.427240266	9112756.055685168	16343678.0280551	11764794.816586	9199222.15226812	12968902.542986777
Com_1575_pos	alpha-Viniferin	P	C42H30O9	678.189	679.196982689728	1.0213815591406	[M+H]+	5.585	0.87941316265363	1	C18	Phenylpropanoids and polyketides	2-arylbenzofuran flavonoids	-	"62218-13-7"	HMDB0030603	-	-	-	375682	OC1=CC=C(C=C1)C1OC2=CC(O)=CC3=C2C1C1=C2C(C(OC2=CC(O)=C1)C1=CC=C(O)C=C1)C1=C2C3C(OC2=CC(O)=C1)C1=CC=C(O)C=C1	KUTVNHOAKHJJFL-UHFFFAOYSA-N	2858458.6509060157	4103690.321775066	3790414.157738367	830450.4093496175	1967381.9536327543	2319594.2368034534	1812495.385222714	8870906.004810126	16419747.247597598	7901091.587718109	1054555.2280747592	15369395.16239342	8749585.11047916	9160883.40577409	9859992.00377517
Com_44_pos	Indole-3-carbinol	P	C9H9NO	147.068	130.06519406505	0.571605078234006	[M+H-H2O]+	5.95	0.803838323433256	1	C18	Organoheterocyclic compounds	Indoles and derivatives	Indoles	"700-06-1"	HMDB0005785	-	-	-	3712	OCC1=CNC2=C1C=CC=C2	IVYPNXXAYMYVSP-UHFFFAOYSA-N	26619061.809801355	14254867.139233349	37219831.75106833	22442385.89507929	15880246.987929877	22859889.912102733	13010839.799700208	6238801.4917161055	8016421.02191118	12537660.162186934	11759818.400108662	11090439.173882345	17423743.387354	16311581.791202888	16464378.489078952
Com_1294_pos	Delta-Tocopherol	P	C27H46O2	402.35	403.356692102014	0.964081516341123	[M+H]+	10.974	0.624707459860323	1	C18	Lipids and lipid-like molecules	Prenol lipids	Quinone and hydroquinone lipids	"119-13-1"	HMDB0002902	C14151	map00130;map01100;map01110	LMPR02020066	92094	CC(C)CCC[C@@H](C)CCC[C@@H](C)CCC[C@]1(C)CCC2=CC(O)=CC(C)=C2O1	GZIFEOYASATJEH-VHFRWLAGSA-N	54265659.32982577	29804614.418128688	31599522.87546552	31042541.06181634	32317233.033328366	17396019.053523514	41146264.782810315	73816090.6171114	93473695.4526344	144494194.53629503	58014277.46516892	114995457.67121093	52423935.8221754	47805214.9156081	66806882.67078942
Com_1379_pos	gamma-Tocotrienol	P	C28H42O2	410.318	433.308	0.0344062008356106	[M+Na]+	9.747	0.888178702354756	1	C18	Lipids and lipid-like molecules	Prenol lipids	Quinone and hydroquinone lipids	"14101-61-2"	HMDB0012958	C14155	map00130;map01110	LMPR02020057	5282349	CC(C)=CCC\C(C)=C\CC\C(C)=C\CC[C@]1(C)CCC2=CC(O)=C(C)C(C)=C2O1	OTXNTMVVOOBZCV-WAZJVIJMSA-N	234659545.53161192	59121225.98974957	69587094.2414674	56184033.181107186	24510651.887500506	20850510.50389052	128724923.85055402	109780152.12812108	284600550.25816846	374057822.98799545	40280563.820194215	168614859.92776433	143885473.608223	169520484.4539278	144350173.50636572
Com_1063_pos	Isorhamnetin	P	C16H12O7	316.058	317.065396123876	0.676698309269526	[M+H]+	5.869	0.520678646609303	1	C18	Phenylpropanoids and polyketides	Flavonoids	Flavones	"480-19-3"	HMDB0002655	C10084	-	LMPK12110002	5281654	COC1=C(O)C=CC(=C1)C1=C(O)C(=O)C2=C(O)C=C(O)C=C2O1	IZQSVPBOUDKVDZ-UHFFFAOYSA-N	7369669.392936766	9498368.229378607	9725376.851024924	8643683.490074152	6361674.939506712	3927937.992639676	10645801.062703647	8568494.641877532	8627729.708309757	5013012.940490913	7841109.678797109	12334415.445374308	7906384.92671054	7540327.136463774	13675476.319607148
Com_20_pos	(Ethoxymethyl)benzene	P	C9H12O	136.089	119.08564186018	0.895445930106025	[M+H-H2O]+	6.77	0.731534993209296	1	C18	Benzenoids	Benzene and substituted derivatives	Benzylethers	"539-30-0"	HMDB0031312	-	-	-	10873	CCOCC1=CC=CC=C1	AXPZDYVDTMMLNB-UHFFFAOYSA-N	41499838.41137945	50283246.856831804	56647621.40473485	54590763.31134461	64602902.40275503	47359924.14615866	52860619.080321655	51815679.47000256	64805816.51051251	68545962.56627257	57927051.10689358	71883876.91516669	58185589.3581734	57612460.45641613	58708395.348706044
Com_591_pos	Costunolide	P	C15H20O2	232.146	233.153183004799	1.92548898361936	[M+H]+	7.411	0.90547009036589	1	C18	Lipids and lipid-like molecules	Prenol lipids	Terpene lactones	"553-21-9"	HMDB0036688	C09382	map00909;map01110	-	5367559	C\C1=C\CC\C(C)=C/C2OC(=O)C(=C)C2CC1	HRYLQFBHBWLLLL-GYIATTAWSA-N	10132794.75754371	7782367.077193779	30522653.281512376	26766946.104257688	34382148.92947636	31656313.97450439	25397171.92210681	10626440.251300689	16413215.896340845	14800134.807764538	22684933.3539094	12140388.591778215	30447313.6795625	29990790.643736996	21728666.58496921
Com_1356_pos	Erythrodiol	P	C30H50O2	442.381	425.377207935071	1.29314962785979	[M+H-H2O]+	10.873	0.921330676881177	1	C18	Lipids and lipid-like molecules	Prenol lipids	Triterpenoids	"545-48-2"	HMDB0002360	C20945	-	-	101761	[H][C@@]12CC(C)(C)CC[C@]1(CO)CC[C@]1(C)C2=CC[C@]2([H])[C@@]3(C)CC[C@H](O)C(C)(C)[C@]3([H])CC[C@@]12C	PSZDOEIIIJFCFE-OSQDELBUSA-N	64332771.38559083	44628751.097729765	64409183.46824977	56445101.956031755	55427833.43210519	84363250.63763522	60389667.55045708	50416295.874244615	73371818.04871823	103730840.33504015	48225160.62034271	76537074.74304773	72132670.0088432	86540522.11598748	60578158.29047325
Com_62_pos	Oxindole	P	C8H7NO	133.053	134.060095659873	0.26801302746878	[M+H]+	5.642	0.915817258109592	1	C18	Organoheterocyclic compounds	Indoles and derivatives	Indolines	"59-48-3"	HMDB0061918	C12312	map00402;map01110	-	321710	O=C1CC2=CC=CC=C2N1	JYGFTBXVXVMTGB-UHFFFAOYSA-N	1100470537.5902267	851513971.8354858	726016621.5046651	536226999.64285666	233026019.7652828	541047859.5106018	726185939.3833911	168640389.67696464	137549053.6890636	246012870.38616472	307813264.330667	83385088.49446613	437030096.777295	442639254.3837452	418552702.966838
Com_27_pos	m-Tolualdehyde	P	C8H8O	120.058	121.06486229695	0.352305711456927	[M+H]+	6.42	0.611441840225541	1	C18	Benzenoids	Benzene and substituted derivatives	Benzoyl derivatives	"620-23-5"	HMDB0029637	C07209	map00622;map01120;map01100;map01220	-	12105	CC1=CC(C=O)=CC=C1	OVWYEQOVUDKZNU-UHFFFAOYSA-N	31340918.8393707	17011855.959620234	41372878.96674753	16746777.295842864	18521606.896273047	13607843.425216015	21893466.093181092	17174054.91883092	17786166.161602575	16562577.807328254	14954199.642442757	22933623.948811308	15228643.9388889	15128998.807768842	15553993.92967401
Com_471_pos	Urolithin B	P	C13H8O3	212.047	213.054512074541	0.650446511124041	[M+H]+	6.213	0.986272400554166	1	C18	Phenylpropanoids and polyketides	Coumarins and derivatives	-	"1139-83-9"	HMDB0013696	-	-	-	5380406	OC1=CC2=C(C=C1)C1=C(C=CC=C1)C(=O)O2	WXUQMTRHPNOXBV-UHFFFAOYSA-N	608811872.9840329	33214137.95681432	1015277.9971867709	271297.032571194	611670.3413072211	593732.7308337875	8756780.033326613	411674346.02690816	340953211.0487913	605912112.9926833	2044664.4736913373	1763005746.4871738	458827381.972988	483713632.5146026	455680030.65883183
Com_1241_pos	Prostaglandin E2	P	C20H32O5	352.225	375.214021130975	0.451044173448072	[M+Na]+	6.55	0.586389871059204	1	C18	Lipids and lipid-like molecules	Fatty Acyls	Eicosanoids	"363-24-6"	HMDB0001220	C00584	map00590;map01100;map04024;map04080;map04726;map04750;map04921;map04923;map04924;map04976;map05140;map05143;map05146;map05165;map05200;map05323	LMFA03010003	5280360	CCCCC[C@H](O)\C=C\[C@H]1[C@H](O)CC(=O)[C@@H]1C\C=C/CCCC(O)=O	XEYBRNLFEZDVAW-ARSRFYASSA-N	25555971.134627525	42866563.49269889	20456835.731932204	18570001.375162475	13344646.433322992	15311431.978356864	44300714.63620406	39882632.655854516	40311981.497658946	23172303.082551178	28945881.941589683	44088492.851391494	36859527.4563408	32890437.914571654	36081481.82151688
Com_422_pos	H-D-Trp-OH	P	C11H12N2O2	204.09	205.096972526552	1.0165788132191	[M+H]+	5.219	0.88356506226306	1	C18	Organoheterocyclic compounds	Indoles and derivatives	Indolyl carboxylic acids and derivatives	"153-94-6"	HMDB0013609	C00525	-	-	9060	N[C@H](CC1=CNC2=C1C=CC=C2)C(O)=O	QIVBCDIJIAJPQS-SECBINFHSA-N	27830777.522641815	18920010.046489805	78090869.92176957	42904135.743178464	56437189.1707856	31658204.38549942	42399572.3761204	34852131.88138899	39769116.703784265	19034825.390327573	18590198.576283723	49702254.58301087	38798454.2374416	39444957.16400004	37678525.38834176
Com_1394_pos	Oleanolic Acid	P	C30H48O3	456.36	439.357021824512	0.061739561756491	[M+H-H2O]+	9.861	0.971498948139482	1	C18	Lipids and lipid-like molecules	Prenol lipids	Triterpenoids	"508-02-1"	HMDB0002364	C17148	-	LMPR0106150004	10494	[H][C@@]12CC(C)(C)CC[C@@]1(CC[C@]1(C)C2=CC[C@]2([H])[C@@]3(C)CC[C@H](O)C(C)(C)[C@]3([H])CC[C@@]12C)C(O)=O	MIJYXULNPSFWEK-GTOFXWBISA-N	288353842.56352156	305401542.2736791	185693138.16116124	207598306.11423057	48261358.33217883	50529441.58517056	308128095.5316453	327900846.69262874	331091538.06675375	463429925.580592	203478252.41305166	334701294.2736312	260918354.743705	277035643.7846203	252996636.47570184
Com_1320_pos	DEHP	P	C24H38O4	390.277	413.266085178451	0.319828085644926	[M+Na]+	10.777	0.773922415982461	1	C18	Benzenoids	Benzene and substituted derivatives	Benzoic acids and derivatives	"117-81-7"	HMDB0249243	C03690	-	-	-	CCCCC(CC)COC(=O)C1=CC=CC=C1C(=O)OCC(CC)CCCC	BJQHLKABXJIVAM-UHFFFAOYSA-N	119405281.21584311	199157429.5507531	157478555.699813	129192297.05057913	2117582056.9410586	112801100.80240855	120655866.86067244	84737581.40743361	75524172.66897337	88103652.97078358	90858346.81607862	93983271.2155716	272590336.085436	302401794.39438635	253506397.8446916
Com_1332_pos	Smilagenin	P	C27H44O3	416.329	417.33610160241	0.572618210851226	[M+H]+	10.418	0.527016279311926	1	C18	Lipids and lipid-like molecules	Prenol lipids	Triterpenoids	"126-18-1"	HMDB0030048	C08913	-	LMST01080005	91439	[H][C@]12C[C@@]3([H])[C@]4([H])CC[C@]5([H])C[C@@H](O)CC[C@]5(C)[C@@]4([H])CC[C@]3(C)[C@@]1([H])[C@H](C)[C@@]1(CC[C@@H](C)CO1)O2	GMBQZIIUCVWOCD-UQHLGXRBSA-N	32470233.697296247	34816963.97543146	9472235.400260152	3089085.1847534277	32447563.175748535	28660867.581577603	9050934.841294477	11163412.033772297	9480571.848927887	22813789.386505846	10017187.93846291	6488546.9111002255	15102219.6974118	18027181.57343828	13895135.108523713
Com_1217_pos	Monoolein	P	C21H40O4	356.293	357.299411460873	1.53957459300429	[M+H]+	10.236	0.930200177218513	1	C18	Lipids and lipid-like molecules	Glycerolipids	Monoradylglycerols	"111-03-5"	HMDB0254854	-	-	LMGL01010005	33022	CCCCCCCCC=CCCCCCCCC(=O)OCC(O)CO	RZRNAYUHWVFMIP-UHFFFAOYSA-N	11099559.805630757	16939415.840952355	6575305.987697241	7918234.334614085	9744992.488280892	33669353.99447772	5961743.013917834	21093121.683538824	9423496.162375871	18809024.168904997	8245991.517644028	6057101.443195353	18833132.3430855	24470580.522911202	19484561.061375752
Com_1353_pos	Betulin	P	C30H50O2	442.381	425.377680456182	0.225018253386792	[M+H-H2O]+	10.544	0.929341268065246	1	C18	Lipids and lipid-like molecules	Prenol lipids	Triterpenoids	"473-98-3"	HMDB0036838	C08618	-	LMPR0106140005	72326	[H][C@]12[C@@H](CC[C@]1(CO)CC[C@]1(C)[C@]2([H])CC[C@]2([H])[C@@]3(C)CC[C@H](O)C(C)(C)[C@]3([H])CC[C@@]12C)C(C)=C	FVWJYYTZTCVBKE-ROUWMTJPSA-N	307544819.0763759	292319185.66105205	515398126.57737696	442967283.95529765	357960363.3890232	498705785.6734396	617217630.246539	439669938.61567456	607144093.2571372	683602163.852368	656021750.9564934	515919889.8923077	426815348.114749	440870570.31630045	536643128.26102054
Com_399_pos	L-Alanyl-L-leucine	P	C9H18N2O3	202.132	203.13874941165	1.43761860456816	[M+H]+	5.118	0.757752129314283	1	C18	Organic acids and derivatives	Carboxylic acids and derivatives	Amino acids, peptides, and analogues	"3303-34-2"	HMDB0028691	C20964	-	-	96801	CC(C)C[C@H](NC(=O)[C@H](C)N)C(O)=O	RDIKFPRVLJLMER-BQBZGAKWSA-N	20578418.952047262	23522166.468848944	15341612.512977643	16297708.247552024	24283035.787768096	17997668.296028294	14264521.293763136	7196683.11850491	6345115.774984024	12814758.77012721	13974075.217235988	10495643.23832642	13119659.1435723	18911251.990150988	12269098.188248552
Com_763_pos	Caffeic acid phenethyl ester	P	C17H16O4	284.105	267.101472699258	0.30728352199071	[M+H-H2O]+	5.587	0.565082514456634	1	C18	Phenylpropanoids and polyketides	Cinnamic acids and derivatives	Hydroxycinnamic acids and derivatives	"104594-70-9"	HMDB0302344	C10484	-	-	5281787	[H]\C(=C(\[H])C1=CC(O)=C(O)C=C1)C(=O)OCCC1=CC=CC=C1	SWUARLUWKZWEBQ-VQHVLOKHSA-N	110490749.81846741	88462006.51427515	53413763.14797797	57227519.970621385	32719613.876541737	33866562.98553591	63138395.47013772	107589201.84278832	139523872.06227627	115046179.45848964	68822293.04435936	129996923.02746184	101983622.870885	105378902.98099458	96226762.1986757
Com_1002_pos	Loureirin A	P	C17H18O4	286.121	309.109558868626	0.528208809725756	[M+Na]+	5.921	0.559179708488092	1	C18	Phenylpropanoids and polyketides	Linear 1,3-diarylpropanoids	Chalcones and dihydrochalcones	"119425-89-7"	HMDB0254174	-	-	LMPK12120602	5319081	COC1=CC=C(CCC(=O)C2=CC=C(O)C=C2)C(OC)=C1	RSAIVLRELNGZEY-UHFFFAOYSA-N	38122211.71076105	64959482.692762904	14846258.077523854	6277978.015841184	3244567.8297283147	4673567.904913941	27566687.4273849	49251384.05648126	63024160.512799375	21263876.496862117	21458312.322537992	35363789.42684845	33130516.8381155	32235453.96320301	32214450.732356567
Com_1237_pos	Anacardic Acid	P	C22H36O3	348.266	371.255213230173	1.22541186287001	[M+Na]+	9.74	0.606726148294977	1	C18	Benzenoids	Benzene and substituted derivatives	Benzoic acids and derivatives	"16611-84-0"	HMDB0029683	C10759	-	LMPK15040001	167551	CCCCCCCCCCCCCCCC1=CC=CC(O)=C1C(O)=O	ADFWQBGTDJIESE-UHFFFAOYSA-N	13167675.614094976	4407915.350573047	4773631.618202192	20195644.200881418	7355697.97055988	6279661.074760716	26981436.002570525	28742858.08054556	46367900.23339878	24530290.0615644	13881236.533068284	20032384.82892671	22579266.5408467	27363200.238121185	28562663.434876554
Com_1087_pos	Artemether	P	C16H26O5	298.178	321.167360721136	0.471936650481649	[M+Na]+	6.185	0.591532260452259	1	C18	Lipids and lipid-like molecules	Prenol lipids	Sesquiterpenoids	"71963-77-4"	HMDB0015643	D02483	-	-	68911	[H][C@@]12CC[C@@H](C)[C@]3([H])CC[C@@]4(C)OO[C@@]13[C@]([H])(O[C@H](OC)[C@@H]2C)O4	SXYIRMFQILZOAM-HVNFFKDJSA-N	24723962.422784492	25084392.56682646	59208673.923398264	53470677.08527134	63505389.17339937	43546969.07131483	46154992.69879365	27355977.075173497	38041192.35295866	37592983.15114701	35859914.750781044	31691221.385631707	47037041.209575	47126725.061940886	45786593.60157227
Com_503_pos	Nootkatone	P	C15H22O	218.167	219.174080283012	1.28212292001464	[M+H]+	8.041	0.9009117569683	1	C18	Lipids and lipid-like molecules	Prenol lipids	Sesquiterpenoids	"4674-50-4"	HMDB0013687	C17914	-	-	20797	CC1CC(=O)C=C2CCC(CC12C)C(C)=C	WTOYNNBCKUYIKC-UHFFFAOYSA-N	16197271.897075308	10597344.167229123	21081196.066764288	22599661.70508459	20231872.486991823	30823461.492990702	52470682.546873614	24423070.81759095	25017560.34842803	31192394.297030754	31433069.29778399	19661900.75057235	22328902.3559236	32613907.027018305	31752784.257012565
Com_71_pos	cis-Isolimonenol	P	C10H16O	152.12	135.116921807416	0.734994314720746	[M+H-H2O]+	6.233	0.876464122308853	1	C18	Lipids and lipid-like molecules	Prenol lipids	Monoterpenoids	"22972-51-6"	HMDB0035054	-	-	-	11105550	CC(=C)[C@@H]1CC[C@](C)(O)C=C1	MKPMHJQMNACGDI-VHSXEESVSA-N	18677888.544950493	15496869.967529198	21076310.812707033	51262288.72391425	28094559.86094747	21022835.49039655	22354941.740675043	19429318.180243198	23200368.112898026	22416691.559701886	39284158.67060854	52250680.56462473	22823626.4148356	21707676.152926903	21783448.75953743
Com_717_pos	Isoliquiritigenin	P	C15H12O4	256.074	257.080499933661	1.40610510120169	[M+H]+	5.511	0.604516381898485	1	C18	Phenylpropanoids and polyketides	Linear 1,3-diarylpropanoids	Chalcones and dihydrochalcones	"961-29-5"	HMDB0037316	C08650	map01061;map00941;map01110	LMPK12120096	638278	OC1=CC=C(\C=C\C(=O)C2=C(O)C=C(O)C=C2)C=C1	DXDRHHKMWQZJHT-FPYGCLRLSA-N	33353036.45611914	21021328.161276314	17722837.962711185	21808449.297352653	14626152.822798083	28988951.22240873	26125861.560233984	17032856.986126225	26141738.263951704	39198156.686454594	20074584.194645442	24235064.497611903	22991169.6702381	22624733.61755112	22372999.971544854
Com_941_pos	Cafestol	P	C20H28O3	316.204	299.200443995326	0.335241566551299	[M+H-H2O]+	7.107	0.783579734497424	1	C18	Organoheterocyclic compounds	Naphthofurans	-	"469-83-0"	HMDB0035710	C09066	-	-	2516	CC12CCC3=C(C=CO3)C1CCC13CC(CCC21)C(O)(CO)C3	DNJVYWXIDISQRD-UHFFFAOYSA-N	27940857.86619183	15022744.139037255	22331500.09177062	21528038.84767419	15766161.120277176	11178651.294299746	28370890.177171066	25845734.468735464	34618086.191405386	34167205.89795887	22999298.916195586	34777150.5450713	16493691.6062905	18210501.110555124	20070067.92603059
Com_35_pos	Mequinol	P	C7H8O2	124.052	125.059914320523	1.48582758922614	[M+H]+	5.45	0.679502123749044	1	C18	Benzenoids	Phenols	Methoxyphenols	"150-76-5"	HMDB0029696	D04926	-	-	9015	COC1=CC=C(O)C=C1	NWVVVBRKAWDGAB-UHFFFAOYSA-N	13573022.374340197	29815174.327137433	12302228.257360995	12442803.413425673	11315011.578975098	23173772.425226603	24086740.988795564	22329438.007869426	22974553.189868033	42717752.01894879	23116316.338460773	28735984.145295464	24189477.4865781	25081751.37613336	25552910.39196428
Com_1462_pos	Euscaphic acid	P	C30H48O5	488.35	471.347098388861	0.447197257129655	[M+H-H2O]+	7.066	0.926774034072486	1	C18	Lipids and lipid-like molecules	Prenol lipids	Triterpenoids	"53155-25-2"	HMDB0036651	C17890	-	-	13653335	[H][C@@]12CC[C@]3(C)[C@]([H])(CC=C4[C@]5([H])[C@](C)(O)[C@H](C)CC[C@@]5(CC[C@@]34C)C(O)=O)[C@@]1(C)C[C@@H](O)[C@@H](O)C2(C)C	OXVUXGFZHDKYLS-QUFHAEKXSA-N	62593211.32652456	74594302.92183563	33756428.65485487	67458660.11727431	32920795.475047294	16897332.190822326	125656072.2211914	269426517.6882881	230894337.19030958	456001817.8644492	65847582.745841764	342767385.9061167	246770576.436727	239223451.123331	238288611.62345597
Com_593_pos	Sclareolide	P	C16H26O2	250.193	233.189625372237	1.4174152198972	[M+H-H2O]+	8.055	0.828562461817439	1	C18	Organoheterocyclic compounds	Naphthofurans	-	"564-20-5"	HMDB0035293	-	-	-	61129	CC12CCC3C(C)(C)CCCC3(C)C1CC(=O)O2	IMKJGXCIJJXALX-UHFFFAOYSA-N	3836590.6108309533	2949362.9295116994	20256466.67771208	31696453.671282157	27270678.44026959	41091578.432644755	52091931.93637988	7383361.160731557	6673735.8406939125	6650461.074560126	44410403.80485517	6283117.816486647	18067580.792066	18156277.061084837	20036896.49526585
Com_420_pos	7-Ethoxy-4-methylcoumarin	P	C12H12O3	204.079	205.085735694504	1.00111161069267	[M+H]+	5.541	0.54254140581876	1	C18	Phenylpropanoids and polyketides	Coumarins and derivatives	-	"87-05-8"	HMDB0035095	-	-	-	66595	CCOC1=CC2=C(C=C1)C(C)=CC(=O)O2	NKRISXMDKXBVRJ-UHFFFAOYSA-N	22599117.680407975	25474443.124877814	15098770.105191829	19974410.965946984	36595693.26007925	11872876.766644748	18477674.80591472	14657788.135832436	17433951.936552294	39575134.16303981	16657176.185415205	20634696.662926897	25341355.326512	27958001.810739763	26989712.729758646
Com_1191_pos	Picrocrocin	P	C16H26O7	330.168	353.157343342834	0.858178121866399	[M+Na]+	5.659	0.587132050232722	1	C18	Organic oxygen compounds	Organooxygen compounds	Carbohydrates and carbohydrate conjugates	"138-55-6"	HMDB0005796	C17055	-	-	22833654	CC1=C(C=O)C(C)(C)C[C@@H](C1)O[C@@H]1O[C@H](CO)C(O)[C@H](O)C1O	WMHJCSAICLADIN-VKSCUUAMSA-N	26294116.38400149	29116821.449911036	23232826.496929985	18574141.988719232	29088997.095696136	22416822.466695853	23667412.68526549	29837212.450799707	32505268.456305478	32441611.751510113	21299814.545526538	43290983.17392772	1.76965e+07	33868175.20885122	29804350.678552452
Com_1354_pos	Arnidiol	P	C30H50O2	442.381	425.377714052571	0.149073800790125	[M+H-H2O]+	10.265	0.945734128052443	1	C18	Lipids and lipid-like molecules	Prenol lipids	Triterpenoids	"6750-30-7"	HMDB0035401	-	-	-	572801	CC1C2C3CCC4C5(C)CCC(O)C(C)(C)C5CCC4(C)C3(C)CC(O)C2(C)CCC1=C	IOPDFSGGBHSXSV-UHFFFAOYSA-N	150923152.09351543	99482487.3682421	160434827.50065616	133571478.9101782	153204878.78877148	182248038.60416195	175999252.82536682	208903016.62416598	198053775.8741761	244260169.72414866	143872695.70916134	171338091.45407474	170993049.706334	185842249.04986125	169589177.15852332
Com_813_pos	H-gamma-Glu-Gln-OH	P	C10H17N3O6	275.112	276.118691874441	1.26539695818757	[M+H]+	1.454	0.520898288459162	1	C18	Organic acids and derivatives	Carboxylic acids and derivatives	Amino acids, peptides, and analogues	"10148-81-9"	HMDB0011738	C05283	-	-	150914	N[C@@H](CCC(=O)N[C@@H](CCC(N)=O)C(O)=O)C(O)=O	JBFYFLXEJFQWMU-WDSKDSINSA-N	6766417.681359025	4372396.157741506	6670759.321605485	8014823.900268092	10870520.437292878	8749845.672527371	7527854.667540125	3156838.708291924	3529923.3650449477	5752117.029844376	6283111.70367426	4651710.725088234	5867933.02157092	9763878.829903409	6697534.107965684
Com_490_pos	Curcumenol	P	C15H22O2	234.162	217.15847515698	0.874791970988534	[M+H-H2O]+	6.276	0.927289134565472	1	C18	Lipids and lipid-like molecules	Prenol lipids	Sesquiterpenoids	"19431-84-6"	HMDB0033960	C16942	-	-	387977	CC1CCC2C(C)=CC3(O)OC12CC3=C(C)C	ISFMXVMWEWLJGJ-UHFFFAOYSA-N	19594593.27708092	15732991.4898775	23389578.65791006	32760857.197172746	25846402.722794663	29225421.337639686	30259595.58782421	29838149.31050761	33606082.04539514	36108616.88019215	26287133.233211607	41990354.178912625	24535240.4568977	25130104.0323292	28963727.31466336
Com_199_pos	2,6-Dimethoxy-1,4-benzoquinone	P	C8H8O4	168.042	169.049561178888	0.00701542575526055	[M+H]+	5.216	0.816595616982464	1	C18	Organic oxygen compounds	Organooxygen compounds	Carbonyl compounds	"530-55-2"	HMDB0029673	C10331	-	-	68262	COC1=CC(=O)C=C(OC)C1=O	OLBNOBQOQZRLMP-UHFFFAOYSA-N	28068997.00499938	29592709.20012234	49222151.9396111	36136956.413550235	38685586.56259159	37996103.85632069	37209308.66112071	13624794.252910485	20136728.428199954	11656401.878545064	31882026.4534977	24461183.918840095	24289110.1459603	23482435.585522924	22869466.550771765
Com_76_pos	2'-Aminoacetophenone	P	C8H9NO	135.068	136.075806894343	0.717372352400011	[M+H]+	5.78	0.952755785935326	1	C18	Organic oxygen compounds	Organooxygen compounds	Carbonyl compounds	"551-93-9"	HMDB0032630	-	-	-	11086	CC(=O)C1=CC=CC=C1N	GTDQGKWDWVUKTI-UHFFFAOYSA-N	990003932.8676944	479551627.2937498	795111701.3228041	688144577.6754986	394730519.9287811	715702305.7932113	394325034.5380188	137633495.30659708	359448545.4582166	539863838.6350698	473373069.6587086	423408521.3261023	519982128.141927	522515847.56010437	559383732.737863
Com_1337_pos	Ganoderol B	P	C30H48O2	440.365	423.361982588897	0.334747218919182	[M+H-H2O]+	8.701	0.936403415037734	1	C18	Lipids and lipid-like molecules	Prenol lipids	Triterpenoids	"104700-96-1"	HMDB0035314	-	-	LMPR0106050019	13934285	CC(CC\C=C(/C)CO)C1CCC2(C)C3=CCC4C(C)(C)C(O)CCC4(C)C3=CCC12C	AOXXVRDKZLRGTJ-AWQFTUOYSA-N	64218477.13916598	63840659.85850716	279853745.7914948	223580868.508211	111287162.2090608	120794790.76764397	215837130.06806126	303042352.76337546	367920665.72939605	321575411.8603507	235250613.59971005	177284491.54913735	349411452.743126	361446143.3446924	356018379.5112283
Com_88_pos	1,2-Dimethoxybenzene	P	C8H10O2	138.068	139.075548779368	1.22243583028401	[M+H]+	5.631	0.525436638731651	1	C18	Benzenoids	Benzene and substituted derivatives	Methoxybenzenes	"91-16-7"	HMDB0032139	-	-	-	7043	COC1=CC=CC=C1OC	ABDKAPXRBAPSQN-UHFFFAOYSA-N	15491860.847425273	16569468.663353778	14064112.097758442	14703387.378034161	16633661.300766459	14426758.672782019	13404339.46342593	11815730.66046981	15874531.762455685	14231570.850825626	12256551.46071456	14390332.108642718	1.4901e+07	14282110.227099905	15162522.803813417
Com_947_pos	Diosmetin	P	C16H12O6	300.063	301.070489918513	0.666797395833913	[M+H]+	6.07	0.826203792426719	1	C18	Phenylpropanoids and polyketides	Flavonoids	O-methylated flavonoids	"520-34-3"	HMDB0029676	C10038	-	LMPK12110824	5281612	COC1=C(O)C=C(C=C1)C1=CC(=O)C2=C(O1)C=C(O)C=C2O	MBNGWHIJMBWFHU-UHFFFAOYSA-N	37849840.590733096	99422956.7897577	16617132.059506081	24721769.65246074	12351455.367912028	18617643.535721015	27003119.184995085	32465803.10854197	20344611.053955298	19343562.451026466	19374702.122438155	47181537.20575468	29119275.6365724	28346136.68521209	27701555.01331033
Com_353_pos	Xanthoxylin	P	C10H12O4	196.074	197.080742988141	0.596775307205743	[M+H]+	5.448	0.755105826008747	1	C18	Organic oxygen compounds	Organooxygen compounds	Carbonyl compounds	"90-24-4"	HMDB0029645	C10726	-	-	66654	COC1=CC(O)=C(C(C)=O)C(OC)=C1	FBUBVLUPUDBFME-UHFFFAOYSA-N	29958435.057602447	25105456.419966582	12001516.603475932	24151305.557863012	2872695.022325788	3190708.6055192794	4605681.3471439555	6472409.156020525	9048445.024314364	7906857.489920529	2700515.0624535917	8701934.382632067	13473755.2712058	10978988.299085954	9045148.999540156
Com_1122_pos	Salvigenin	P	C18H16O6	328.095	329.101560467602	1.30917205034897	[M+H]+	6.793	0.897711116660369	1	C18	Phenylpropanoids and polyketides	Flavonoids	O-methylated flavonoids	"19103-54-9"	HMDB0128577	-	-	LMPK12111166	161271	COC1=CC=C(C=C1)C1=CC(=O)C2=C(O)C(OC)=C(OC)C=C2O1	QCDYOIZVELGOLZ-UHFFFAOYSA-N	23129412.615092706	1388135.1442924927	987634.9438052087	119679.69325409537	4610114.282106276	295787.6933123065	6781167.153709812	2589039.1798128365	72652053.89953598	5245170.852321762	93985108.68148747	2072741.901978021	18967824.6644992	17369376.104000267	18794083.418270238
Com_1258_pos	7-Methoxyrosmanol	P	C21H28O5	360.194	383.183551648792	1.8646878867472	[M+Na]+	8.126	0.562141484603915	1	C18	Lipids and lipid-like molecules	Prenol lipids	Terpene lactones	"113085-62-4"	HMDB0035813	-	-	-	9950773	COC1C2OC(=O)C3(CCCC(C)(C)C23)C2=C(O)C(O)=C(C=C12)C(C)C	XNPVHIQPSAZTLC-UHFFFAOYSA-N	7845707.507810685	803911.4353441311	76415454.33956946	31347973.83335622	39143380.348114654	14128723.978669802	8685439.519966686	20105982.647106435	39808097.581858456	4830027.205437775	2347023.3552490454	46696873.91922059	23171983.8653195	24246427.294861257	22426598.45023857
Com_561_pos	Resveratrol	P	C14H12O3	228.079	229.085891368248	0.213223614364372	[M+H]+	5.461	0.918620154648157	1	C18	Phenylpropanoids and polyketides	Stilbenes	-	"501-36-0"	HMDB0003747	C03582	map00945;map01061;map01110;map04211;map04212	LMPK13090005	445154	OC1=CC=C(\C=C\C2=CC(O)=CC(O)=C2)C=C1	LUKBXSAWLPMMSZ-OWOJBTEDSA-N	27199166.55944871	31505415.858087342	18364340.155853577	16168202.464844704	14310178.529459113	15706749.943761693	18037901.393302497	32138810.831625734	43189930.527259685	28656146.374772284	15623042.484327598	34252500.854958475	25424252.2164474	25569044.796891537	24042919.24351413
Com_636_pos	4'-Hydroxyflavanone	P	C15H12O3	240.079	241.08563326269	1.2776534804757	[M+H]+	5.692	0.584889210168964	1	C18	Phenylpropanoids and polyketides	Flavonoids	Flavans	"6515-37-3"	HMDB0246634	C14241	-	-	165506	OC1=CC=C(C=C1)C1CC(=O)C2=CC=CC=C2O1	ZLHVIYHWWQYJID-UHFFFAOYSA-N	11126569.266029418	10412033.175994685	8332372.643384877	12594288.820697498	5333285.7363640815	5647843.667695129	9109285.205603752	8306663.48128156	13606838.975902807	15228010.226452403	8030498.125362153	15688143.45004826	1.01959e+07	11049222.905433118	10814997.606202148
Com_924_pos	Methyl linoleate	P	C19H34O2	294.256	295.26300792996	0.584763301858569	[M+H]+	11.054	0.766665156371356	1	C18	Lipids and lipid-like molecules	Fatty Acyls	Lineolic acids and derivatives	"112-63-0"	HMDB0034381	-	-	-	5284421	CCCCC\C=C/C\C=C/CCCCCCCC(=O)OC	WTTJVINHCBCLGX-NQLNTKRDSA-N	1914430.0055765866	2588259.0151244462	1037861.9839072727	109355.15246163725	224779.21596522012	885672.720986362	67303.3	3038745.4012215543	382096.73322784895	4083059.148418958	172610.74704579305	397193.1309652121	2270151.83985417	2145498.187423024	2086318.8487449607
Com_952_pos	Paradol	P	C17H26O3	278.188	301.177132468152	0.961693730910408	[M+Na]+	8.351	0.577375344514716	1	C18	Benzenoids	Phenols	Methoxyphenols	"27113-22-0"	HMDB0030801	C10482	-	-	94378	CCCCCCCC(=O)CCC1=CC(OC)=C(O)C=C1	CZNLTCTYLMYLHL-UHFFFAOYSA-N	5442805.250482113	6235701.252630247	1019179.9253714273	1308675.157614751	788621.8972574259	14786974.45325572	2529728.250242928	41944012.01245642	3713964.484915051	30593012.32043562	812305.8518161825	5500765.427347558	10787161.7690781	12181942.737923738	10873820.983897738
Com_499_pos	Pterosin B	P	C14H18O2	218.131	219.137771005219	0.958117312936809	[M+H]+	5.902	0.659935570519326	1	C18	Benzenoids	Indanes	Indanones	"34175-96-7"	HMDB0030759	-	-	-	5320780	CC1CC2=C(C1=O)C(C)=C(CCO)C(C)=C2	SJNCSXMTBXDZQA-UHFFFAOYSA-N	50220927.927691735	80905947.68986316	94167300.31756294	79259029.7829387	124967657.86174947	62547213.16513794	73560611.63490695	62599595.93830787	67240804.81372347	129447330.13423373	59671188.17913404	81601617.32153548	63428650.0427864	113647393.64884551	64893257.467948385
Com_705_pos	Hispidol	P	C15H10O4	254.058	255.064703695246	1.99287144414323	[M+H]+	5.833	0.805947777332865	1	C18	Phenylpropanoids and polyketides	Aurone flavonoids	-	"5786-54-9"	HMDB0033153	C08644	-	LMPK12130004	5281254	OC1=CC=C(\C=C2/OC3=C(C=CC(O)=C3)C2=O)C=C1	KEZLDSPIRVZOKZ-AUWJEWJLSA-N	20850041.236389104	31451932.343532443	12928447.819231994	17254371.381080303	39745124.81715038	22641077.649661664	23135029.929366693	13314362.834409194	10822674.395536467	5954417.468840599	45036041.84758946	10753929.268964065	19593013.4452525	26230164.454427034	20861362.159704186
Com_612_pos	Phenylalanylalanine	P	C12H16N2O3	236.116	237.123098074621	1.23636376920598	[M+H]+	5.265	0.629387210462437	1	C18	Organic acids and derivatives	Carboxylic acids and derivatives	Amino acids, peptides, and analogues	"3918-87-4"	HMDB0028988	-	-	-	5488196	C[C@H](NC(=O)[C@@H](N)CC1=CC=CC=C1)C(O)=O	MIDZLCFIAINOQN-WPRPVWTQSA-N	5917178.659712456	6707344.883562766	4184933.176090535	7335949.7640986955	7781178.200291213	5621716.106242709	5481080.197613855	2607085.3996786317	8845535.04358114	3970630.5569258076	4620255.359678986	5463143.067415323	9199861.95388302	5239744.042499308	5085309.171672324
Com_864_pos	Stearamide	P	C18H37NO	283.288	284.294454432463	1.25514724240857	[M+H]+	10.686	0.999886260646307	1	C18	Organic acids and derivatives	Carboximidic acids and derivatives	Carboximidic acids	"124-26-5"	HMDB0034146	C13846	-	LMFA08010003	31292	CCCCCCCCCCCCCCCCCC(N)=O	LYRFLYHAGKPMFH-UHFFFAOYSA-N	4173335212.352842	4553377412.5082855	6371029664.396758	5127922289.789797	4758671590.497416	6540929877.098601	4536213482.586617	6430879265.525132	5077326057.872181	5466194931.787094	6464126278.76236	7288108977.410371	4449031648.92104	4812213540.207572	3495546184.62519
Com_1463_pos	18alpha-Glycyrrhetinic acid	P	C30H46O4	470.34	471.346741768358	0.357681212442785	[M+H]+	8.074	0.894615107107207	1	C18	Lipids and lipid-like molecules	Prenol lipids	Triterpenoids	"1449-05-4"	HMDB0034517	C02283	-	LMPR0106150026	73398	[H][C@]12C[C@](C)(CC[C@]1(C)CC[C@]1(C)C2=CC(=O)[C@]2([H])[C@@]3(C)CC[C@H](O)C(C)(C)[C@]3([H])CC[C@@]12C)C(O)=O	MPDGHEJMBKOTSU-PMTKVOBESA-N	80201291.83034515	99034775.28347881	36103607.54719861	26513041.001312032	19549238.46880938	31684927.68334054	192521094.2353691	297106509.60460657	321518465.8861424	466144009.9537086	112841894.7747497	367122461.26695937	193314544.487902	197119918.0289851	202774485.1842131
Com_251_pos	Methyl Eugenol	P	C11H14O2	178.099	179.106597365347	0.463980576528886	[M+H]+	5.523	0.543170999454615	1	C18	Benzenoids	Benzene and substituted derivatives	Methoxybenzenes	"93-15-2"	HMDB0031864	C10454	map00940	-	7127	COC1=C(OC)C=C(CC=C)C=C1	ZYEMGPIYFIJGTP-UHFFFAOYSA-N	20734986.923798807	34121281.984158024	30849175.777964354	41640792.61105727	40243856.134246506	43022188.44996721	15538515.292978454	36424494.854387514	75968414.86899179	96777894.13470264	32622085.889690112	84804572.55414833	36431036.2301211	39579613.550094604	58398430.22582832
Com_792_pos	Pinostrobin chalcone	P	C16H14O4	270.089	271.096027644149	1.78591307306887	[M+H]+	6.762	0.656160751168278	1	C18	Phenylpropanoids and polyketides	Linear 1,3-diarylpropanoids	Chalcones and dihydrochalcones	"18956-15-5"	HMDB0033702	-	-	LMPK12120244	5316793	COC1=CC(O)=C(C(=O)\C=C\C2=CC=CC=C2)C(O)=C1	CUGDOWNTXKLQMD-BQYQJAHWSA-N	5014034.608555389	7355744.932372209	110712.94350594595	945888.1198147853	2073935.1599643687	2312144.448805061	5829559.586060781	14326676.958447969	19440957.307951745	15262815.117660712	2453379.582343731	27436464.02003985	9103709.75343749	10713992.284557192	9824106.56254096
Com_531_pos	Pentadecanolide	P	C15H28O2	240.209	223.205253018961	1.56938811147059	[M+H-H2O]+	8.517	0.850972351827758	1	C18	Phenylpropanoids and polyketides	Macrolides and analogues	-	"106-02-5"	HMDB0034455	-	-	-	235414	O=C1CCCCCCCCCCCCCCO1	FKUPPRZPSYCDRS-UHFFFAOYSA-N	5090593.996977434	2803560.7331662504	2642608.717817624	4188770.6182115288	2094057.194696832	2510075.9133084253	8756744.582912982	11050427.816873271	11327991.307577776	16472972.9900133	2674911.2101092474	16034119.439013505	11976049.350105	11632073.315683316	10860543.478772167
Com_1443_pos	Soyasapogenol A	P	C30H50O4	474.371	457.367616100928	0.0128610921275701	[M+H-H2O]+	8.001	0.861490759854017	1	C18	Lipids and lipid-like molecules	Prenol lipids	Triterpenoids	"508-01-0"	HMDB0034505	C17419	-	-	12442845	CC1(C)CC2C3=CCC4C5(C)CCC(O)C(C)(CO)C5CCC4(C)C3(C)CCC2(C)C(O)C1O	CDDWAYFUFNQLRZ-UHFFFAOYSA-N	34476477.31119998	17472600.816756677	228596859.97776884	245620325.11090058	342725965.16794807	395200198.65898377	194487080.14076453	52785012.83290782	69203017.73201957	85228578.79203063	150633541.3257095	69467341.94363439	168422395.471846	152886141.78856847	147261948.9942188
Com_1506_pos	Pomolic acid	P	C30H48O4	472.355	495.344526070613	0.139874832773137	[M+Na]+	7.72	0.999863323147981	1	C18	Lipids and lipid-like molecules	Prenol lipids	Triterpenoids	"13849-91-7"	HMDB0035106	-	-	LMPR0106180016	3838010	CC1CCC2(CCC3(C)C(=CCC4C5(C)CCC(O)C(C)(C)C5CCC34C)C2C1(C)O)C(O)=O	ZZTYPLSBNNGEIS-UHFFFAOYSA-N	286218215.92642105	187916983.66535783	112411758.71214119	66078436.48446526	29397821.793104347	22445038.79599078	136040492.7384018	148888463.78439373	241631796.4642785	206853519.68947586	47276501.56056809	311010156.97258306	218374720.59975	211003970.2117706	209786976.74344504
Com_406_pos	Spathulenol	P	C15H24O	220.183	203.179088479217	1.50566212912989	[M+H-H2O]+	9.273	0.982853934397531	1	C18	Lipids and lipid-like molecules	Prenol lipids	Sesquiterpenoids	"6750-60-3"	HMDB0036420	-	-	-	92231	[H][C@@]12CC[C@](C)(O)[C@@]1([H])[C@H]1[C@@H](CCC2=C)C1(C)C	FRMCCTDTYSRUBE-BGPZULBFSA-N	37906488.804259256	24053686.703685068	41396130.219854064	60984281.8140168	41640719.75638685	73866463.59714043	67688280.25553246	33893893.87513126	41989464.06739885	45051353.45688084	56922126.82082543	43379884.30862957	52282541.0200275	54959393.3835447	53891690.60975399
Com_323_pos	beta-Damascone	P	C13H20O	192.151	193.158267612601	2.30228546855279	[M+H]+	7.599	0.816347770065454	1	C18	Organic oxygen compounds	Organooxygen compounds	Carbonyl compounds	"23726-91-2"	HMDB0032541	-	-	-	5374527	C\C=C\C(=O)C1=C(C)CCCC1(C)C	BGTBFNDXYDYBEY-FNORWQNLSA-N	8977916.055328382	10909889.341622364	16641124.362683166	18978570.879396457	19812812.52840291	25121578.04207817	17142609.299931515	16210656.016103769	13461349.772282025	14845945.200720329	19342814.689643674	20715554.92787902	15280839.6887857	15110991.402547417	20331730.15073462
Com_829_pos	2-(Benzo[d][1,3]dioxol-5-yl)-1-methylquinolin-4(1H)-one	P	C17H13NO3	279.09	280.096959388984	0.427780217021625	[M+H]+	5.379	0.53138561659654	1	C18	Organoheterocyclic compounds	Quinolines and derivatives	Quinolones and derivatives	"485-61-0"	HMDB0033480	C10689	-	-	353825	CN1C2=CC=CC=C2C(=O)C=C1C1=CC2=C(OCO2)C=C1	COBBNRKBTCBWQP-UHFFFAOYSA-N	655028992.6609745	668926541.394127	206109481.0962015	350391163.1168536	3041026.0325355013	80229230.39507368	215556634.03362003	124061747.96530615	240774745.94093314	175289376.8001546	166644052.64676255	324523116.4736886	272798917.717101	278403862.82842004	283642252.25740206
Com_985_pos	(-)-Epigallocatechin	P	C15H14O7	306.074	307.080930579335	1.07627798512633	[M+H]+	4.817	0.793236827897888	1	C18	Phenylpropanoids and polyketides	Flavonoids	Flavans	"970-74-1"	HMDB0038361	C12136	map00941;map01110	LMPK12020004	72277	O[C@@H]1CC2=C(O)C=C(O)C=C2O[C@@H]1C1=CC(O)=C(O)C(O)=C1	XMOCLSLCDHWDHP-IUODEOHRSA-N	192503110.50386393	1540691.691096035	409643.1075308266	582614.301592415	890876.0268631479	393963.07241866546	707627.4938960454	778700.9496348833	1275727.8203387014	2448661.893024493	447376.51270549954	2492311.3037326573	10086122.6753848	9951882.175740365	9816764.383272387
Com_1034_pos	Sinapine	P	C16H24NO5+	310.165	310.164808633918	0.35905379521457	[M+H]+	5.147	0.977633166330763	1	C18	Phenylpropanoids and polyketides	Cinnamic acids and derivatives	Hydroxycinnamic acids and derivatives	"18696-26-9"	HMDB0029379	C00933	-	-	89287	COC1=CC(\C=C\C(=O)OCC[N+](C)(C)C)=CC(OC)=C1O	HUJXHFRXWWGYQH-UHFFFAOYSA-O	5978563.338098678	3980483.3131715828	3311483.863316726	6389786.61499416	5389832.925678705	1868956990.029867	7234822.624780324	2361588.4241052503	5223957.475642242	5365317.847277023	4664650.791529601	4869160.771710584	182323231.166674	196382036.87536475	175938893.61289576
Com_18_pos	2-Hydroxyacetophenone	P	C8H8O2	136.052	119.049229034102	0.727911305905058	[M+H-H2O]+	6.415	0.780376635358752	1	C18	Organic oxygen compounds	Organooxygen compounds	Carbonyl compounds	"582-24-1"	HMDB0245150	C07189	map00642;map01120	-	-	OCC(=O)C1=CC=CC=C1	ZWVHTXAYIKBMEE-UHFFFAOYSA-N	2071454.513037366	3188880.539005817	1893273.1157805158	1482759.8600203292	2595810.5889609107	1577714.731652594	1631247.4230404862	2843169.80812283	1923592.4646640287	2397319.3439987116	2275639.010077139	2236399.742372443	2124555.14238209	2521258.1825595	1685199.223249259
Com_1481_pos	Soyasapogenol B	P	C30H50O3	458.376	481.365198440032	0.0184129015802743	[M+Na]+	8.69	0.935143879776449	1	C18	Lipids and lipid-like molecules	Prenol lipids	Triterpenoids	"595-15-3"	HMDB0034648	C08980	-	-	115012	[H][C@@]12CC(C)(C)C[C@@H](O)[C@]1(C)CC[C@]1(C)C2=CC[C@]2([H])[C@@]3(C)CC[C@H](O)[C@](C)(CO)[C@]3([H])CC[C@@]12C	YOQAQNKGFOLRGT-UXXABWCISA-N	188398157.1411161	172491096.57258883	954479048.0589832	512238363.57796776	257439073.87895578	205007879.69783708	364754731.7373508	731276837.9921234	1060945190.9663471	622302814.2910734	379198051.6809669	356759009.1916616	963483347.792337	1022384003.2681711	922906588.9918882
Com_1496_pos	Ganoderic acid DM	P	C30H44O4	468.324	491.313441261227	0.600569800081181	[M+Na]+	8.188	0.999999316491188	1	C18	Lipids and lipid-like molecules	Prenol lipids	Triterpenoids	"173075-45-1"	HMDB0032837	-	-	-	73745597	CC(CC\C=C(/C)C(O)=O)C1CCC2(C)C3=C(CCC12C)C1(C)CCC(=O)C(C)(C)C1CC3=O	ZTKZZRIVAYGFSF-VXLYETTFSA-N	20425241.786507152	19779057.88612479	4593663.203714858	12328040.685795592	471617.89217476273	169407.960649144	122070464.57065056	364044571.80450314	449650073.9682788	669008759.5768616	52670340.30393861	492408441.0842691	221446181.016977	232530316.24872902	230257013.93439943
Com_1497_pos	Methyl oleanonate	P	C31H48O3	468.36	491.350218727583	1.42780571197031	[M+Na]+	10.711	0.627105409894761	1	C18	Lipids and lipid-like molecules	Prenol lipids	Triterpenoids	"1721-58-0"	HMDB0035270	-	-	-	609116	COC(=O)C12CCC(C)(C)CC1C1=CCC3C4(C)CCC(=O)C(C)(C)C4CCC3(C)C1(C)CC2	PPMUFCXCVKVCSV-UHFFFAOYSA-N	26428101.132859945	20554657.00221606	13213512.968396174	5156184.23557579	30417715.320910774	10513563.69747355	27055165.062156077	4002741.661592645	13022402.699259575	12485909.788121412	33307112.14621909	18668239.791461326	21096822.3087417	22186763.915306088	38250485.7882604
Com_1152_pos	8-Oxocoptisine	P	C19H13NO5	335.079	336.086277173136	1.17233974749089	[M+H]+	6.419	0.58745671548617	1	C18	Organoheterocyclic compounds	Isoquinolines and derivatives	Isoquinolones and derivatives	"19716-61-1"	HMDB0247460	-	-	-	5245667	O=C1N2CCC3=CC4=C(OCO4)C=C3C2=CC2=CC=C3OCOC3=C12	UCAFJBSQKXVPDX-UHFFFAOYSA-N	348812355.05144536	139829719.50126863	75464005.29331988	40035307.30834543	3113399.1606972	4313503.724512473	23545567.78307715	94717385.6514158	94746094.88188715	59265673.09621922	15933851.745514205	77245059.19028993	76968691.975885	76613318.11747782	71830143.62381147
Com_47_pos	L-Pipecolic acid	P	C6H11NO2	129.079	130.086375570764	0.740405324068556	[M+H]+	1.456	0.986728612808508	1	C18	Organic acids and derivatives	Carboxylic acids and derivatives	Amino acids, peptides, and analogues	"3105-95-1"	HMDB0000716	C00408	map00310;map00960;map01060;map01064;map01100;map01110	-	439227	OC(=O)[C@@H]1CCCCN1	HXEACLLIILLPRG-YFKPBYRVSA-N	39913852.024070784	25537873.541927665	88639152.30835113	415132134.7880986	81817305.11976595	54834570.46754444	51763807.611112915	38933570.90328785	33523841.647377875	34412830.93828679	71569486.9224994	34219766.525683165	97847505.8844325	100513615.35500354	55371609.67573342
Com_203_pos	N-Acetylserine	P	C5H9NO4	147.053	170.042290484544	0.472723306353056	[M+Na]+	1.368	0.552009123619096	1	C18	Organic acids and derivatives	Carboxylic acids and derivatives	Amino acids, peptides, and analogues	"16354-58-8"	HMDB0002931	-	-	-	65249	CC(=O)N[C@@H](CO)C(O)=O	JJIHLJJYMXLCOY-BYPYZUCNSA-N	5066831.12871756	1812180.622302649	568607.1246231939	412853.74400739727	309322.8659689899	715782.1669974574	831772.7577763257	297296.32547633233	289163.57557517546	901088.5914227676	764141.1641665115	588718.2944773693	1091698.37711819	1085276.8092899234	1055901.713095757
Com_302_pos	N-Acetylglutamine	P	C7H12N2O4	188.08	189.086788488667	1.1777524167562	[M+H]+	1.437	0.61284739869677	1	C18	Organic acids and derivatives	Carboxylic acids and derivatives	Amino acids, peptides, and analogues	"2490-97-3"	HMDB0006029	D07063	-	-	182230	CC(=O)N[C@@H](CCC(N)=O)C(O)=O	KSMRODHGGIIXDV-YFKPBYRVSA-N	3313066.6550636273	890911.0569080625	1525505.7087021305	2618401.573431584	2569195.5195881366	1302879.1506523045	1953401.0850383474	1221982.2995219424	1267961.7443755106	1383797.955463052	1871192.0162585746	1552945.4882968143	1819440.77759016	1592726.136469833	1531754.6479189955
Com_51_pos	L-Norleucine	P	C6H13NO2	131.095	132.101903884091	0.199214178404523	[M+H]+	3.297	0.756320086230611	1	C18	Organic acids and derivatives	Carboxylic acids and derivatives	Amino acids, peptides, and analogues	"327-57-1"	HMDB0001645	C01933	-	LMFA01100042	21236	CCCC[C@H](N)C(O)=O	LRQKBLKVPFOOQJ-YFKPBYRVSA-N	581983840.2577847	182058302.25062495	1418974133.6643043	1409568534.543947	1448963806.2501936	735658451.8967261	1257221769.578989	797350561.0614159	524124017.81630176	340450980.90786046	641129202.243221	981223607.6004349	821784986.790865	818720401.4945904	805027126.6906459
Com_846_pos	Alpha-N-Phenylacetyl-L-glutamine	P	C13H16N2O4	264.111	282.14419993471	2.30988208331229	[M+NH4]+	4.95	0.736599852246002	1	C18	Organic acids and derivatives	Carboxylic acids and derivatives	Amino acids, peptides, and analogues	"28047-15-6"	HMDB0006344	C04148	map00360	-	92258	NC(=O)CC[C@H](NC(=O)CC1=CC=CC=C1)C(O)=O	JFLIEFSWGNOPJJ-JTQLQIEISA-N	258665.56849773158	100367.80655901846	1982266.5776663357	4054480.108210594	3831589.0761775784	2306686.2050746335	2344476.37218535	1333761.692213885	898646.7412813659	1434098.0500831145	1788438.5579755984	1642856.0024213493	1825259.52791948	1593393.844645166	1445828.0799353253
Com_148_pos	N-Acetylproline	P	C7H11NO3	157.074	158.081261573532	0.455667915344624	[M+H]+	4.858	0.674176002068377	1	C18	Organic acids and derivatives	Carboxylic acids and derivatives	Amino acids, peptides, and analogues	"68-95-1"	HMDB0094701	-	-	-	66141	[H][C@]1(CCCN1C(C)=O)C(O)=O	GNMSLDIYJOSUSW-LURJTMIESA-N	108247869.88869298	97151217.2284536	13935065.6534563	22849306.494167916	9937021.40692791	7500700.566028242	21962358.56053732	17612036.518847298	13987452.840804897	17815288.301017255	12925523.561821092	12809491.010379404	24530288.9806375	23691092.093680672	23098720.85873809
Com_743_pos	cis-10-Pentadecenoic acid	P	C15H28O2	240.209	263.197777644055	1.46687279687385	[M+Na]+	8.92	0.750485198044631	1	C18	Lipids and lipid-like molecules	Fatty Acyls	Fatty acids and conjugates	"84743-29-3"	HMDB0304816	-	-	LMFA01030259	-	CCCC\C=C/CCCCCCCCC(O)=O	APXSAEQXOXTDAM-WAYWQWQTSA-N	10057998.12800103	9136489.547510857	11150447.797048826	15773609.93169432	8277096.85556842	13802325.347409058	21221871.188241992	7273021.309954381	8508696.21947485	11237130.02202837	9243181.648581063	6081760.013651938	9005776.26503442	10379447.574680993	7893179.0886292625
Com_915_pos	cis-11-Eicosenoic acid	P	C20H38O2	310.287	293.283409693467	1.51571371086558	[M+H-H2O]+	10.895	0.978524452883583	1	C18	Lipids and lipid-like molecules	Fatty Acyls	Fatty acids and conjugates	"5561-99-9"	HMDB0002231	C16526	map01040	LMFA01030085	5282768	CCCCCCCC\C=C/CCCCCCCCCC(O)=O	BITHHVVYSMSWAG-KTKRTIGZSA-N	225619329.36494526	333757213.92555547	255308123.76198027	154137716.33993533	190717140.1035909	206865483.2804068	185537406.50004506	206222409.9735591	161712258.70689255	216076900.56594124	190849229.79846036	164886855.34382918	205714323.705584	200014252.04106614	184283219.83154234
Com_827_pos	alpha-Linolenic acid	P	C18H30O2	278.225	279.23156984998	1.11474701469755	[M+H]+	7.973	0.959587511218436	1	C18	Lipids and lipid-like molecules	Fatty Acyls	Lineolic acids and derivatives	"463-40-1"	HMDB0001388	C06427	map00592;map01040;map01060;map01070;map01100;map01110	LMFA01030152	5280934	CC\C=C/C\C=C/C\C=C/CCCCCCCC(O)=O	DTOSIQBPPRVQHS-PDBXOOCHSA-N	435942581.20783585	1268848850.6636462	519889768.3534046	860796884.173091	738543599.6538068	1507257847.0856361	1361701081.584171	1022397178.4584988	594842468.5289197	861685926.7942195	1166804498.4691923	891658643.1204145	2.96626e+08	311222494.6798805	306139629.2987315
Com_1077_pos	cis-13,16-Docosadienoic acid	P	C22H40O2	336.303	319.299262595601	0.79512979115508	[M+H-H2O]+	9.158	0.877142706418365	1	C18	Lipids and lipid-like molecules	Fatty Acyls	Fatty acids and conjugates	"7370-49-2"	HMDB0062219	C16533	map01040	LMFA01030132	5282807	CCCCCC=CCC=CCCCCCCCCCCCC(=O)O	HVGRZDASOHMCSK-AVQMFFATSA-N	11936044.685792495	12900432.778291663	11194816.122324096	66760025.7294677	84023647.98052268	64978048.007645935	33001873.608776726	52339789.07695769	27581398.065464005	22265369.88641356	75539413.96658449	64872995.84358883	10519639.034375	12495651.008341754	14051821.534276057
Com_1104_pos	12-hydroxystearic acid	P	C18H36O3	300.266	323.255333418645	1.02103103831772	[M+Na]+	10.184	0.569046956538601	1	C18	Lipids and lipid-like molecules	Fatty Acyls	Fatty acids and conjugates	"106-14-9"	HMDB0061706	-	-	LMFA02000130	7789	CCCCCCC(O)CCCCCCCCCCC(O)=O	ULQISTXYYBZJSJ-UHFFFAOYSA-N	140371659.06325376	52210711.88325119	55449433.13726742	24631038.94214307	48206741.210636936	47680961.01792779	27527370.1364515	57288143.79774516	70311159.56570023	94864310.32361305	54248934.44844729	38061328.38838833	67926054.9701686	85134505.79777724	48112761.316775575
Com_292_pos	Indolelactic acid	P	C11H11NO3	205.074	188.070534147025	0.272355369127827	[M+H-H2O]+	5.219	0.987532653646941	1	C18	Organoheterocyclic compounds	Indoles and derivatives	Indolyl carboxylic acids and derivatives	"1821-52-9"	HMDB0000671	C02043	map00380	-	676157	O[C@@H](CC1=CNC2=C1C=CC=C2)C(O)=O	XGILAAMKEQUXLS-JTQLQIEISA-N	52938646.34649661	38092860.932028525	167294533.6897736	83740844.8164698	117622508.56618103	67303195.79046069	88053709.88387623	68003312.09445763	78711270.33733702	34295024.66465006	34232123.94320417	102613734.42182423	73981265.4911982	81190346.60067959	75657001.50315312
Com_1228_pos	D-Maltose	P	C12H22O11	342.116	365.105205704929	0.62638091516201	[M+Na]+	1.407	0.999824120806075	1	C18	Organic oxygen compounds	Organooxygen compounds	Carbohydrates and carbohydrate conjugates	"69-79-4"	HMDB0000163	C00208	map00500;map01100;map02010;map02030;map02060;map04742;map04973	-	10991489	OC[C@H]1O[C@H](O[C@H]2[C@H](O)[C@H](O)[C@@H](O)O[C@@H]2CO)[C@H](O)[C@@H](O)[C@@H]1O	GUBGYTABKSRVRQ-DKBJLJRDSA-N	103730222.17551172	172004177.6666949	18580661.11786987	42538442.91770838	35519192.873987086	80076303.92693284	45963598.20468851	7265173.394308936	13529588.902432367	86738247.651772	28602535.723985683	44470931.79300736	58902905.1572462	54254269.67405956	59907997.41150244
Com_318_pos	3,4-Dihydroxybenzeneacetic acid	P	C8H8O4	168.042	191.03123686708	1.32784	[M+Na]+	5.215	0.575646393165906	1	C18	Benzenoids	Phenols	Benzenediols	"102-32-9"	HMDB0001336	C01161	-	-	547	OC(=O)CC1=CC(O)=C(O)C=C1	CFFZDZCDUFSOFZ-UHFFFAOYSA-N	5467025.33023677	10270543.83216927	4167477.142990471	121176.33502730665	1345550.9087678343	152261.58859885685	3029743.232709493	1336292.4000819603	945857.0591030167	3433257.9605189054	739712.8251471239	3773907.625571025	3094501.32739957	3185023.33613693	2978294.860021524
Com_1032_pos	cis-11,14-Eicosadienoic acid	P	C20H36O2	308.272	309.277895045495	3.03289280413092	[M+H]+	10.13	0.852884993497227	1	C18	Lipids and lipid-like molecules	Fatty Acyls	Fatty acids and conjugates	"2091-39-6"	HMDB0005060	C16525	map01040	LMFA01030130	6439848	CCCCC\C=C/C\C=C/CCCCCCCCCC(O)=O	XSXIVVZCUAHUJO-HZJYTTRNSA-N	38516060.4155891	18989725.010143127	46080005.908828065	53028582.448217355	54293625.37309222	95499120.41396135	41709933.19256151	55240322.301314466	42749694.427521855	53176566.99606969	41861657.93878546	38851776.36221101	53746139.8224264	60474944.54450746	40496450.97452178
Com_1288_pos	L-Palmitoylcarnitine	P	C23H45NO4	399.335	400.34204957082	0.276532782495835	[M+H]+	8.556	0.70979169741165	1	C18	Lipids and lipid-like molecules	Fatty Acyls	Fatty acid esters	"2364-67-2"	HMDB0240774	C02990	map01212;map00071	LMFA07070004	16902	[H][C@](CC([O-])=O)(C[N+](C)(C)C)OC(=O)CCCCCCCCCCCCCCC	XOMRRQXKHMYMOC-NRFANRHFSA-N	21413839.479895584	10577149.967465708	5465525.305332183	20144537.38986658	16788419.781541094	27813956.099919043	9939437.161955029	9202443.471934125	15474645.99602441	31177017.5629045	15367969.088921933	16242008.119600005	12764881.4339922	12679351.185605314	13622321.061072506
Com_1216_pos	3b-hydroxy-5-cholenoic acid	P	C24H38O3	374.282	357.27829080449	1.36045915635723	[M+H-H2O]+	8.167	0.866282498902627	1	C18	Lipids and lipid-like molecules	Steroids and steroid derivatives	Bile acids, alcohols and derivatives	"5255-17-4"	HMDB0000308	-	-	LMST04010201	92997	[H][C@@]12CC[C@H]([C@H](C)CCC(O)=O)[C@@]1(C)CC[C@@]1([H])[C@@]2([H])CC=C2C[C@@H](O)CC[C@]12C	HIAJCGFYHIANNA-QIZZZRFXSA-N	58163366.42561657	98675661.20443816	3625074.3331525237	2630835.5220991275	3197171.3463771474	7420356.125798263	5697289.280242957	11223384.171913158	8559941.47167791	17670363.8207196	6800530.279182943	8695395.700125232	3.7562e+07	50117183.99153865	36525144.13535133
Com_182_pos	methionine sulfoxide	P	C5H11NO3S	165.046	166.053313493133	0.324110526603601	[M+H]+	1.4	0.936506947790572	1	C18	Organic acids and derivatives	Carboxylic acids and derivatives	Amino acids, peptides, and analogues	"3226-65-1"	HMDB0002005	C02989	map00270	-	158980	CS(=O)CC[C@H](N)C(O)=O	QEFRNWWLZKMPFJ-YGVKFDHGSA-N	9416970.000969697	3913963.460962072	15595611.888295105	21710220.34839972	12988237.531801533	10749726.906197509	22858866.07307373	7449299.858500708	4775204.857943581	6372841.47619174	11606177.465373069	14409750.971191589	9709011.7443375	10242292.276729709	10579442.826595793
Com_114_pos	N-formylanthranilic acid	P	C8H7NO3	165.043	148.039503571306	1.29403753301274	[M+H-H2O]+	5.459	0.697310016748764	1	C18	Benzenoids	Benzene and substituted derivatives	Benzoic acids and derivatives	"3342-77-6"	HMDB0004089	C05653	map00380	-	101399	OC(=O)C1=CC=CC=C1NC=O	LLLPDUXGHXIXIW-UHFFFAOYSA-N	9619250.924888503	5582765.645839851	13733390.95949526	15359021.7830361	12356155.580809925	19373971.52918571	22552314.480096195	7251453.600897031	5968781.018317275	5119394.628589906	13524915.336566301	6265265.734888426	10036988.326727	11237656.79920948	10108241.501906961
Com_820_pos	gamma-Glutamylphenylalanine	P	C14H18N2O5	294.122	277.118055773577	0.728360123323831	[M+H-H2O]+	5.253	0.620400573419121	1	C18	Organic acids and derivatives	Carboxylic acids and derivatives	Amino acids, peptides, and analogues	"7432-24-8"	HMDB0000594	-	-	-	111299	N[C@@H](CCC(=O)N[C@@H](CC1=CC=CC=C1)C(O)=O)C(O)=O	XHHOHZPNYFQJKL-QWRGUYRKSA-N	11054009.099533612	8001290.719326071	10700340.968408527	21534603.771104645	18922345.7097022	9992403.409707148	11443977.323151514	5907396.0614805855	8534332.093137708	14182433.232724803	14622798.48410154	13424284.02684206	13795963.241946	13975594.065147556	12699595.847100582
Com_305_pos	N-Alpha-acetyllysine	P	C8H16N2O3	188.116	189.12308898224	1.60017019275009	[M+H]+	1.455	0.636603556017909	1	C18	Organic acids and derivatives	Carboxylic acids and derivatives	Amino acids, peptides, and analogues	"1946-82-3"	HMDB0000446	C12989	-	-	92907	CC(=O)N[C@@H](CCCCN)C(O)=O	VEYYWZRYIYDQJM-ZETCQYMHSA-N	24762727.2902185	16470300.86701322	15332804.908590235	85456040.29689184	37404658.23132335	13832525.872038925	15196059.982990947	14434782.514134087	13885075.019631865	31784517.509090457	33136410.396866776	16622808.372550163	31909897.7785871	31873154.52333519	29870151.068164233
Com_404_pos	Asymmetric dimethylarginine	P	C8H18N4O2	202.143	203.150118432394	0.799273890193144	[M+H]+	1.436	0.559063513787407	1	C18	Organic acids and derivatives	Carboxylic acids and derivatives	Amino acids, peptides, and analogues	"30315-93-6"	HMDB0001539	C03626	-	-	123831	N[C@@H](CCC\N=C(/N)N(C)C)C(O)=O	YDGMGEXADBMOMJ-LURJTMIESA-N	2136981.4769634106	804744.1333481978	1121780.2171906545	2197895.142002023	1521153.1247056983	2074896.9933152772	1313147.7910140173	192760.0523938119	382231.24612075905	347271.4896295683	2209967.9142422476	9312632.346696367	2341697.43632757	2161937.737607915	2290560.2365152426
Com_237_pos	trans-Ferulic acid	P	C10H10O4	194.058	177.054575576494	0.177387801447269	[M+H-H2O]+	5.551	0.658288352511714	1	C18	Phenylpropanoids and polyketides	Cinnamic acids and derivatives	Hydroxycinnamic acids and derivatives	"537-98-4"	HMDB0000954	C01494	map00940;map01110;map01100;map01061	-	445858	COC1=C(O)C=CC(\C=C\C(O)=O)=C1	KSEBMYQBYZTDHS-HWKANZROSA-N	16059650.9718107	27451733.425998434	8472163.778068807	10230609.557679264	8945398.340494787	13022498.303722352	10322078.707999669	13248387.699950295	14442705.666448416	12795598.606991524	10351251.964185605	15509187.600830475	10414347.9379353	13726694.546817316	9574717.510939255
Com_141_pos	Ethylmalonic acid	P	C5H8O4	132.042	155.031399205546	0.460416642482243	[M+Na]+	4.7	0.712725336464539	1	C18	Lipids and lipid-like molecules	Fatty Acyls	Fatty acids and conjugates	"601-75-2"	HMDB0000622	-	-	LMFA01170105	11756	CCC(C(O)=O)C(O)=O	UKFXDFUAPNAMPJ-UHFFFAOYSA-N	3789836.841617484	18123212.246553123	11250888.916445602	8199118.262102528	8288796.963993745	4692827.129077364	14710674.111456823	17002884.88943538	11987911.259011146	952579.0866950125	4677882.564662601	28240383.888922032	10243640.1697488	10529600.391663998	9636180.814947756
Com_356_pos	Dethiobiotin	P	C10H18N2O3	214.132	197.12812900031	1.45237548630121	[M+H-H2O]+	5.526	0.65507284189921	1	C18	Lipids and lipid-like molecules	Fatty Acyls	Fatty acids and conjugates	"533-48-2"	HMDB0003581	C01909	map00780;map01100	-	445027	C[C@@H]1NC(=O)N[C@@H]1CCCCCC(O)=O	AUTOLBMXDDTRRT-JGVFFNPUSA-N	970674.7108783905	984627.0266335488	1143835.6627722362	1436533.9064680713	2813621.2138552633	1502101.476624485	593568.9147714189	1291541.8541252436	1422763.8667729716	2021069.1571270053	1052673.492191842	2864119.789863711	1439472.84960938	1768462.17855774	1071534.6952283296
Com_28_pos	Phenylethylamine	P	C8H11N	121.089	122.096596953137	1.21359458705133	[M+H]+	5.147	0.946400671048302	1	C18	Benzenoids	Benzene and substituted derivatives	Phenethylamines	"64-04-0"	HMDB0012275	C05332	map00360	-	1001	NCCC1=CC=CC=C1	BHHGXPLMPWCGHP-UHFFFAOYSA-N	38166895.327667154	23790185.33227896	161513077.63514602	83291028.52240933	114126887.4939412	16336521.35226933	48285919.342049554	43784256.28901054	20233981.839519847	9314234.905864693	31798643.65876064	22913601.957976647	49328705.3373917	45316251.763657995	44938107.3186221
Com_6_pos	p-Cresol	P	C7H8O	108.058	109.064905833737	0.794333767824089	[M+H]+	5.972	0.943290860785612	1	C18	Benzenoids	Phenols	Cresols	"106-44-5"	HMDB0001858	C01468	map01120;map00623;map04974;map00633;map01100;map01220	-	2879	CC1=CC=C(O)C=C1	IWDCLRJOBJJRNH-UHFFFAOYSA-N	20202096.83042978	50306432.61594222	25413874.968870334	37600826.00524877	29240107.29609772	25982489.79709334	30040455.4214569	26544250.173624117	28568299.96935874	43958091.351620294	38720878.57275866	30650013.576420106	25219794.1381315	23492930.875471104	24241680.174470793
Com_760_pos	pseudouridine	P	C9H12N2O6	244.07	267.058257335771	1.97756847915324	[M+Na]+	2.367	0.632607996963536	1	C18	Nucleosides, nucleotides, and analogues	Nucleoside and nucleotide analogues	-	"1445-07-4"	HMDB0000767	C02067	map00240	-	15047	OC[C@H]1O[C@H]([C@H](O)[C@@H]1O)C1=CNC(=O)NC1=O	PTJWIQPHWPFNBW-GBNDHIKLSA-N	7462610.776120393	9742043.138611106	3969471.9378572037	6923352.175620542	3447977.1911128913	3435778.112396186	4737768.028303159	2840191.2915770523	1012268.7750475319	1471681.0972041308	5237540.846329151	7516501.893853504	4977586.4797527	5150035.587195951	4039751.8206835757
Com_162_pos	D-Mannosamine	P	C6H13NO5	179.079	162.076083964466	0.0779791999863252	[M+H-H2O]+	1.431	0.659032133446372	1	C18	Organic oxygen compounds	Organooxygen compounds	Carbohydrates and carbohydrate conjugates	"14307-02-9"	-	C03570	-	-	440049	C(C1C(C(C(C(O1)O)N)O)O)O	MSWZFWKMSRAUBD-CBPJZXOFSA-N	8711698.830852045	3741743.0374471475	19669626.241396904	30520019.288744144	14799823.16207724	7770141.1325851595	6791289.810225231	7810958.71821322	6146502.397801794	5063850.586827965	5541163.09987019	11318932.125490082	9050123.71488939	9520897.656103516	9237526.923736276
Com_30_pos	4-Hydroxybenzaldehyde	P	C7H6O2	122.037	123.044193407563	0.929290030483126	[M+H]+	5.234	0.828660633232883	1	C18	Organic oxygen compounds	Organooxygen compounds	Carbonyl compounds	"123-08-0"	HMDB0011718	C00633	map00363;map01120;map00623;map01100;map01061;map00627	-	126	OC1=CC=C(C=O)C=C1	RGHHSNMVTDWUBI-UHFFFAOYSA-N	73194533.51840223	24715410.954255484	23547858.83728379	34685055.35784603	12895242.341802882	14029321.806966167	21463375.318837043	22961514.986294243	29517941.301330242	27126877.26118773	18849055.629762847	34100325.93589362	23037258.4073063	24786085.058413263	22767904.402482454
Com_812_pos	N-Acetylmuramate	P	C11H19NO8	293.111	276.107554035198	0.736801929758892	[M+H-H2O]+	2.317	0.899953109524469	1	C18	Organic oxygen compounds	Organooxygen compounds	Carbohydrates and carbohydrate conjugates	"10597-89-4"	HMDB0060493	C02713	map02060;map01100;map00520	-	5462244	[H][C@](C)(O[C@@]1([H])[C@]([H])(O)[C@@]([H])(CO)OC([H])(O)[C@]1([H])N=C(C)O)C(O)=O	MNLRQHMNZILYPY-MKFCKLDKSA-N	13267133.29367467	4062702.5964899785	6047122.6744357785	5237546.804947797	5606180.306015035	2170512.7935796166	8563822.718565673	4156155.5560486577	3661348.8015866615	3698318.848343339	738130.0187189016	4349164.588002227	10477069.4821172	10111983.252038956	10176969.162034083
Com_320_pos	2-Hydroxy-1H-indole-3-acetic acid	P	C10H9NO3	191.058	192.065364025388	0.921052198564179	[M+H]+	5.462	0.847884036260856	1	C18	Organoheterocyclic compounds	Indoles and derivatives	Indolyl carboxylic acids and derivatives	"2971-31-5"	HMDB0035514	C22202	-	-	3080590	OC(=O)CC1C(O)=NC2=C1C=CC=C2	ILGMGHZPXRDCCS-UHFFFAOYSA-N	23490266.20953868	34175853.30205094	14470987.028604697	19142926.335089527	22036620.034467008	12541422.052274615	10409279.19762678	20335125.963220105	15684399.936412545	5226354.831834302	11014963.875573432	9370315.66256155	13580084.0903783	14021931.802363481	14162502.926229961
Com_213_pos	L-lyxose	P	C5H10O5	150.053	173.041977936497	0.280324641699567	[M+Na]+	1.407	0.568760292656411	1	C18	Organic oxygen compounds	Organooxygen compounds	Carbohydrates and carbohydrate conjugates	"1949-78-6"	HMDB0003402	C01508	map00040	-	-	C(C(C(C(C=O)O)O)O)O	SRBFZHDQGSBBOR-AEQNFAKKSA-N	66675329.307564124	91528393.732127	9193426.842487238	12087623.763570093	11582041.775011107	19062796.241795503	13957664.028157583	8326919.056709153	8168664.0843364075	24084819.64686602	14843503.060573692	9203207.134125566	22286134.0216635	18875646.551482845	20606172.30435702
Com_96_pos	5-(2-Hydroxyethyl)-4-methylthiazole	P	C6H9NOS	143.04	144.047894428665	0.799974000369212	[M+H]+	4.866	0.886352664717392	1	C18	Organoheterocyclic compounds	Azoles	Thiazoles	"137-00-8"	HMDB0032985	C04294	map01100;map00730	-	1136	CC1=C(CCO)SC=N1	BKAWJIRCKVUVED-UHFFFAOYSA-N	37326056.79349158	4860067.90065135	76340828.75267594	42761737.987322554	10555092.677675597	29230957.45034847	22526193.88378049	10475388.019904722	6939138.198733183	4786893.0829224	41187139.813053116	8669984.744205153	22268904.4138691	21753839.330953613	21808162.170539234
Com_150_pos	Hydroxyectoine	P	C6H10N2O3	158.069	159.076475775724	0.226329592234395	[M+H]+	1.397	0.590362345796055	1	C18	Organic acids and derivatives	Carboxylic acids and derivatives	Amino acids, peptides, and analogues	"165542-15-4"	-	C16432	-	-	12011795	CC1=NCC(C(N1)C(=O)O)O	KIIBBJKLKFTNQO-WHFBIAKZSA-N	9390260.57303474	6289290.597424259	25687136.589652546	28718083.485491227	30261527.6048634	19926466.993074667	27980546.747081783	14020430.226770654	10674128.695382418	11222902.57237043	26845673.183063608	16287051.100631436	16046721.9984809	15928597.63880337	17014222.8003717
Com_127_pos	3-Methoxyanthranilate	P	C8H9NO3	167.058	150.055088122932	0.88665445067369	[M+H-H2O]+	5.02	0.59151689398782	1	C18	Benzenoids	Benzene and substituted derivatives	Benzoic acids and derivatives	"3177-80-8"	HMDB0060374	C05831	map00380	-	255720	COC1=CC=CC(C(O)=O)=C1N	SXOPCLUOUFQBJV-UHFFFAOYSA-N	12277110.994188795	17158547.59403538	13218382.76056739	21304219.433088448	12795949.24880761	9871535.217216132	14387145.23240616	10521586.794844748	11340572.209186306	8886461.705795385	16178177.28514168	29226255.61666149	14378797.4222083	14449589.893082479	14333708.27461271
Com_834_pos	3-Methyluridine	P	C10H14N2O6	258.085	281.074113598428	1.07097029460036	[M+Na]+	4.704	0.700823217539762	1	C18	Nucleosides, nucleotides, and analogues	Pyrimidine nucleosides	-	"2140-69-4"	HMDB0004813	-	-	-	316991	CN1C(=O)C=CN(C2OC(CO)C(O)C2O)C1=O	UTQUILVPBZEHTK-UHFFFAOYSA-N	209267.00084676073	301098.9614437207	1249623.4594727769	828714.6608838646	2183096.211982813	1668440.464646478	1183428.172678336	536825.2531649891	162570.17068927415	269325.7182196421	2078664.5294921957	26707.898113054274	883568.113810504	867621.5528585596	781015.0299930212
Com_887_pos	N6-Methyl-2'-deoxyadenosine	P	C11H15N5O3	265.117	288.10736046282	2.5289271559667	[M+Na]+	5.208	0.540861498238594	1	C18	Nucleosides, nucleotides, and analogues	Purine nucleosides	Purine 2'-deoxyribonucleosides	"2002-35-9"	HMDB0255300	C03795	-	-	168948	CNC1=C2C(=NC=N1)N(C=N2)C3CC(C(O3)CO)O	DYSDOYRQWBDGQQ-XLPZGREQSA-N	2238657.7840141724	1906027.3531724901	7376613.622629117	10381608.375588343	6921020.844264303	6282885.893690364	7532491.101517714	4853144.178084871	5642942.377817378	8584487.017101772	10146798.632690847	5826634.988545478	5872418.46797696	5584041.2485229205	5874850.142839938
Com_137_pos	Acetaminophen	P	C8H9NO2	151.063	152.070684003382	0.357488359475881	[M+H]+	5.619	0.715562895370619	1	C18	Benzenoids	Phenols	1-hydroxy-2-unsubstituted benzenoids	"103-90-2"	HMDB0001859	C06804	map04976	-	1983	CC(=O)NC1=CC=C(O)C=C1	RZVAJINKPMORJF-UHFFFAOYSA-N	40754799.366450846	25210449.39111406	12605810.129768748	20849367.957749348	11553587.972947797	12641927.682000097	15785549.695921589	12935344.939670276	22833366.52505581	43627507.79903883	19226635.007147167	31608949.129705787	21265395.3002834	21976892.816476427	23077800.09330713
Com_295_pos	Panthenol	P	C9H19NO4	205.131	188.127874218024	1.14941917470341	[M+H-H2O]+	4.949	0.508368307554831	1	C18	Lipids and lipid-like molecules	Fatty Acyls	Fatty amides	"81-13-0"	HMDB0004231	C05944	map00770	LMFA08020198	131204	CC(C)(CO)[C@@H](O)C(=O)NCCCO	SNPLKNRPJHDVJA-ZETCQYMHSA-N	3947271.1238134247	2217244.2946906285	3107879.661352518	5976017.869660743	5177581.187494733	2599300.607330859	1826214.6371609194	3917064.833974583	2446157.666801783	5064510.310420903	3263391.0737928115	4742390.211740632	3652909.39623622	4102889.0012202575	5741861.439269925
Com_850_pos	Oleamide	P	C18H35NO	281.272	282.278634673024	1.86768408330386	[M+H]+	10.042	0.992230179459732	1	C18	Lipids and lipid-like molecules	Fatty Acyls	Fatty amides	"301-02-0"	HMDB0002117	C19670	-	LMFA08010004	5283387	CCCCCCCC\C=C/CCCCCCCC(N)=O	FATBGEAMYMYZAF-KTKRTIGZSA-N	41036654031.3168	46915190881.46382	52215079026.69939	38450014951.46828	40590030622.990364	43008523282.76791	44877388243.326225	44804833438.54604	43176616680.455	40423121272.59253	43814344851.78768	39379193720.37116	44931457030.8012	45893016797.15199	41849746327.544914
Com_964_pos	Linoleic acid amide	P	C18H33NO	279.256	302.244927788929	1.7267693743195	[M+Na]+	9.503	0.999918354197149	1	C18	Lipids and lipid-like molecules	Fatty Acyls	Fatty amides	"3999-01-7"	HMDB0062656	-	-	LMFA08010008	6435901	[H]\C(CCCCC)=C(/[H])C\C([H])=C(\[H])CCCCCCCC(O)=N	SFIHQZFZMWZOJV-HZJYTTRNSA-N	15098360424.66039	17646014083.187077	18564629874.90611	11836098897.305098	11561170311.49847	10977146346.270935	15596005327.346222	15437820105.080431	15015828891.226793	11417694102.097113	12822312194.196133	10416828488.114985	16572159242.1353	17758038253.312733	14472358048.31451
Com_1261_pos	Calcidiol	P	C27H44O2	400.334	383.330464914666	0.911951559090086	[M+H-H2O]+	10.519	0.891622994340327	1	C18	Lipids and lipid-like molecules	Steroids and steroid derivatives	Vitamin D and derivatives	"19356-17-3"	HMDB0003550	C01561	map05152;map00100;map01100	LMST03020246	5283731	C[C@H](CCCC(C)(C)O)[C@@]1([H])CC[C@@]2([H])\C(CCC[C@]12C)=C\C=C1\C[C@@H](O)CCC1=C	JWUBBDSIWDLEOM-DTOXIADCSA-N	35973905.99153367	25256513.290669225	40540178.50696855	28786233.6183471	29752352.682076406	36404957.96607972	30188233.077447522	47340902.19731687	52160338.787519604	54347178.18097218	40685893.851047926	45891166.45278776	37683829.4460362	35957637.28061081	37848971.46893139
Com_862_pos	8-Oxoadenosine	P	C10H13N5O5	283.092	284.098543476872	1.50666082120585	[M+H]+	3.812	0.618388979057894	1	C18	Nucleosides, nucleotides, and analogues	Purine nucleosides	-	"29851-57-8"	-	-	-	-	96852	C1=NC(=C2C(=N1)N(C(=O)N2)C3C(C(C(O3)CO)O)O)N	UEHOMUNTZPIBIL-UUOKFMHZSA-N	2646061.2794603514	4534115.825643246	12223832.794106245	10467445.278306626	5130959.157270513	5271619.918279174	3539030.1910055587	2674351.0916925156	964427.4418368037	5828140.866922956	6893341.7931437455	4964580.679027212	4505869.3150146	4501858.824867616	4657749.569970526
Com_79_pos	4-Methoxybenzaldehyde	P	C8H8O2	136.052	137.05986745733	1.01032616615793	[M+H]+	5.216	0.71923079749435	1	C18	Benzenoids	Benzene and substituted derivatives	Benzoyl derivatives	"123-11-5"	HMDB0029686	C10761	-	-	31244	COC1=CC=C(C=O)C=C1	ZRSNZINYAWTAHE-UHFFFAOYSA-N	17530093.79263322	16616012.682681877	19350312.876282223	25169550.02042916	14161875.289649418	8516521.736193847	14456983.62540467	25121530.54424232	25371577.827060703	23792175.54721646	7680985.1775833005	26975007.10080634	23005871.6857386	20890192.200549	20628346.53135022
Com_296_pos	N8-Acetylspermidine	P	C9H21N3O	187.168	188.17551587136	1.30432573945129	[M+H]+	1.345	0.64471483398216	1	C18	Organic acids and derivatives	Carboximidic acids and derivatives	Carboximidic acids	"34450-15-2"	HMDB0002189	C01029	-	-	123689	CC(=O)NCCCCNCCCN	FONIWJIDLJEJTL-UHFFFAOYSA-N	6550851.7026672335	13077132.137222271	3053059.0294262613	5186535.886311767	5762145.151736659	2093206.3107178211	32185.98760844807	1272864.4029677345	23390.98730830151	26233.526369977746	1337015.0474338264	197826.72677789407	2817431.69666667	2537315.5080263643	2455336.7847096846
Com_581_pos	L-Leucyl-L-Valine	P	C11H22N2O3	230.163	231.170058085242	1.22484808162745	[M+H]+	4.835	0.56250965768447	1	C18	Organic acids and derivatives	Carboxylic acids and derivatives	Amino acids, peptides, and analogues	"13588-95-9"	HMDB0028942	-	-	-	352038	CC(C)CC(N)C(=O)NC(C(C)C)C(O)=O	MDSUKZSLOATHMH-UHFFFAOYSA-N	5203117.630106421	1783845.857512738	1539192.5295525468	6918507.342352704	26292916.510912392	2714161.5426005055	17574605.995254036	3475828.4558379813	2409654.135817111	3032465.358846833	4538947.937910568	7033635.324205733	6604117.37859715	6568011.08210524	6332796.940261789
Com_41_pos	5-oxoproline	P	C5H7NO3	129.043	130.050011239524	0.93953108033394	[M+H]+	1.392	0.995681739631034	1	C18	Organic acids and derivatives	Carboxylic acids and derivatives	Amino acids, peptides, and analogues	"149-87-1"	HMDB0000267	C01879	map00480	-	499	C1CC(=O)NC1C(=O)O	ODHCTXKNWHHXJC-UHFFFAOYSA-N	55856532.88682819	18645807.455525544	56357563.46213403	43334186.35862629	33395081.841987588	23848477.06264731	78355612.9788692	43923960.30994816	29072090.845009543	14413713.095493307	27905403.57286536	80685085.97596489	52348262.0288303	52801361.9104157	52981482.44558206
Com_673_pos	Phenylalanylvaline	P	C14H20N2O3	264.147	247.143727626045	1.37186271270515	[M+H-H2O]+	5.269	0.530747217909271	1	C18	Organic acids and derivatives	Carboxylic acids and derivatives	Amino acids, peptides, and analogues	"3918-90-9"	HMDB0029008	-	-	-	7359121	CC(C)[C@H](NC(=O)[C@@H](N)CC1=CC=CC=C1)C(O)=O	IEHDJWSAXBGJIP-RYUDHWBXSA-N	14699158.193858564	10860519.41357681	14134024.777910447	27893462.595950644	32869862.29232469	21909919.161289964	15272598.398082959	7577366.71059259	9222981.480514431	10524004.604675835	16959829.023275454	10093888.393603258	15458797.2946518	15411359.749838164	15201526.511423597
Com_322_pos	5-Hydroxyindole-3-acetic acid	P	C10H9NO3	191.058	192.065355107967	0.967726034692598	[M+H]+	4.82	0.588849898448045	1	C18	Organoheterocyclic compounds	Indoles and derivatives	Indolyl carboxylic acids and derivatives	"54-16-0"	HMDB0000763	C05635	-	-	1826	OC(=O)CC1=CNC2=C1C=C(O)C=C2	DUUGKQCEGZLZNO-UHFFFAOYSA-N	2778202.8930870173	2085213.3929447592	2420136.338571965	4842557.00411395	4049606.100182652	2403713.8935912824	10169402.823924392	7419658.386262415	6646859.102334076	1980819.7232427932	3488331.230386044	3942036.779679654	3995027.14451284	3926809.0588087062	3751070.9025420747
Com_152_pos	5-Hydroxytryptophol	P	C10H11NO2	177.079	160.075763385287	0.470893196835639	[M+H-H2O]+	4.914	0.752549431481153	1	C18	Organoheterocyclic compounds	Indoles and derivatives	Hydroxyindoles	"154-02-9"	HMDB0001855	-	-	-	9061	OCCC1=CNC2=CC=C(O)C=C12	KQROHCSYOGBQGJ-UHFFFAOYSA-N	98335905.12413217	98686222.94801404	29952852.65565983	48113556.544047974	59525522.27216223	21863332.680304322	23228910.967715245	28023174.220626254	23256269.027563225	18793848.97792755	22676921.097290017	27904183.507220753	37687948.7316385	40050100.705530666	37983404.50367856
Com_23_pos	L-Homoserine	P	C4H9NO3	119.058	120.065662412228	1.02817098585556	[M+H]+	1.386	0.764776891302964	1	C18	Organic acids and derivatives	Carboxylic acids and derivatives	Amino acids, peptides, and analogues	"672-15-1"	HMDB0000719	C00263	map00260;map00270;map00300;map00920;map01100;map01110;map01120;map01130;map01230	-	12647	N[C@@H](CCO)C(O)=O	UKAUYVFTDYCKQA-VKHMYHEASA-N	8410056.466037892	6119568.538703329	10562401.90458747	13043743.887896925	8993642.311170032	6298178.281774529	12636417.909978354	5595968.549304594	3927833.9119864134	4294846.8205519235	7122111.015420003	12208525.79343925	8102051.87405864	7752222.280043977	7576805.741939911
Com_732_pos	gamma-Linolenic acid	P	C18H30O2	278.225	261.220801992266	1.71806435645895	[M+H-H2O]+	7.422	0.935625530319562	1	C18	Lipids and lipid-like molecules	Fatty Acyls	Lineolic acids and derivatives	"506-26-3"	HMDB0003073	C06426	map00591;map01040;map01100	LMFA01030141	5280933	CCCCC\C=C/C\C=C/C\C=C/CCCCC(O)=O	VZCCETWTMQHEPK-QNEBEIHSSA-N	129735369.88055418	138839146.4201977	101573708.23906405	239195473.95477206	216424541.57043704	408575193.9320888	261428921.6855298	278743044.80345684	207777407.66145617	251110885.86089092	319686371.8845157	375935498.1905391	92588650.7374899	102447834.11698078	83125632.97521524
Com_430_pos	Xanthurenic acid	P	C10H7NO4	205.038	206.044604644875	1.00154905811387	[M+H]+	5.085	0.730075309609437	1	C18	Organoheterocyclic compounds	Quinolines and derivatives	Quinoline carboxylic acids	"59-00-7"	HMDB0000881	C02470	map00380	-	5699	OC(=O)C1=NC2=C(O)C=CC=C2C(O)=C1	FBZONXHGGPHHIY-UHFFFAOYSA-N	13833323.06139454	16175109.857860433	6397744.12281459	14046091.97807613	7953629.105130918	4967221.651509707	11275854.967610193	25674796.307291772	26588850.461398005	32632336.71061263	16276019.100260127	60167158.24041951	20338163.9361195	19686179.69604304	19276008.887651373
Com_50_pos	3-Methylindole	P	C9H9N	131.073	132.080857565489	0.439184800796238	[M+H]+	4.923	0.624845984958264	1	C18	Organoheterocyclic compounds	Indoles and derivatives	Indoles	"83-34-1"	HMDB0000466	C08313	-	-	6736	CC1=CNC2=C1C=CC=C2	ZFRKQXVRDFCRJG-UHFFFAOYSA-N	19075223.91771222	13417190.965654638	4872371.588039313	8627036.078538718	8061074.665106138	4051131.754100085	3904214.7059939313	6308128.577939294	5298911.695894988	6228396.8308160035	3684865.2404078236	5778135.188511454	7387434.51050588	7964796.584823997	6808196.1024130955
Com_1119_pos	oleoyl ethanolamide	P	C20H39NO2	325.298	326.305165438896	0.659583063110942	[M+H]+	9.944	0.834207430114875	1	C18	Organic nitrogen compounds	Organonitrogen compounds	Amines	"111-58-0"	HMDB0002088	C20792	map04024	LMFA08040015	5283454	CCCCCCCC\C=C/CCCCCCCC(=O)NCCO	BOWVQLFMWHZBEF-KTKRTIGZSA-N	135648207.97835606	52686054.48821889	19073357.019186568	37185816.95673206	31005444.41168465	22057917.11351854	19433202.51690715	24765965.941993147	16187728.497797452	62997927.8185511	30620461.63875523	24341497.856621716	37261998.2587812	40535733.135007635	38069041.28005609
Com_32_pos	Picolinic acid	P	C6H5NO2	123.032	124.039403149033	0.594552759957782	[M+H]+	1.879	0.786360303623652	1	C18	Organoheterocyclic compounds	Pyridines and derivatives	Pyridinecarboxylic acids and derivatives	"98-98-6"	HMDB0002243	C10164	map00380;map01100	-	1018	OC(=O)C1=CC=CC=N1	SIOXPEMLGUPBBT-UHFFFAOYSA-N	1103319249.8110573	805961803.2452558	202420347.19198307	465694295.3238812	443372226.28735334	279662628.7446886	264885314.27088246	285983488.6611582	300937831.7628802	253722531.09730178	388648444.74065286	319633893.746934	422634739.470197	423763084.8871768	415481843.0933919
Com_1543_pos	Maltotriose	P	C18H32O16	504.169	527.158757618393	1.02667627710518	[M+Na]+	1.427	0.759205357572153	1	C18	Organic oxygen compounds	Organooxygen compounds	Carbohydrates and carbohydrate conjugates	"1109-28-0"	HMDB0001262	C01835	map04973;map02010	-	439586	OC[C@H]1O[C@H](O[C@H]2[C@H](O)[C@@H](O)[C@@H](O[C@H]3[C@H](O)[C@@H](O)C(O)O[C@@H]3CO)O[C@@H]2CO)[C@H](O)[C@@H](O)[C@@H]1O	FYGDTMLNYKFZSV-DZOUCCHMSA-N	15595009.852123087	29682503.524797298	1508892.5356528193	6172724.452194948	1966779.0299713197	7300290.03136952	5348385.985960162	1821435.9575125594	2118356.358744723	10362867.266428398	4311914.087212456	7199787.807427726	7554952.81077969	7314038.204303984	8751036.787301185
Com_772_pos	Adenosine	P	C10H13N5O4	267.097	268.103632170411	1.60177753185901	[M+H]+	3.167	0.692344426929039	1	C18	Nucleosides, nucleotides, and analogues	Purine nucleosides	-	"58-61-7"	HMDB0000050	C00212	map00230;map01100;map04022;map04024;map04071;map04080;map04270;map04923;map04924;map05012;map05032;map05034	-	60961	NC1=C2N=CN([C@@H]3O[C@H](CO)[C@@H](O)[C@H]3O)C2=NC=N1	OIRDTQYFTABQOQ-KQYNXXCUSA-N	34809753.49792529	30154744.74614177	29424171.697425984	65436430.70534896	61484161.15708772	69879475.65020193	22421622.03127508	7301511.97592207	11817576.927371878	24657537.314842258	10450918.579960354	19854783.912059505	34572709.5405046	33460191.73116379	34085108.07205282
Com_620_pos	Palmitoleic acid	P	C16H30O2	254.225	237.220858587166	1.65764000481464	[M+H-H2O]+	9.112	0.861126348414442	1	C18	Lipids and lipid-like molecules	Fatty Acyls	Fatty acids and conjugates	"373-49-9"	HMDB0003229	C08362	map00061	LMFA01030056	445638	CCCCCC\C=C/CCCCCCCC(O)=O	SECPZKHBENQXJG-FPLPWBNLSA-N	36192576.41217613	42262357.67706209	37813695.987960495	29266666.073087	25134707.687868815	27705377.49037239	37072516.0542669	37025239.86934509	37026858.95287296	32374238.64097714	34209539.47555243	29069028.334071327	38618044.4929107	41553002.96573092	36441246.25886071
Com_185_pos	L-Phenylalanine	P	C9H11NO2	165.079	166.086298557182	0.112413960982923	[M+H]+	4.964	0.999654672135759	1	C18	Organic acids and derivatives	Carboxylic acids and derivatives	Amino acids, peptides, and analogues	"63-91-2"	HMDB0000159	C00079	map01063;map00940;map01064;map04978;map01210;map01230;map02010;map00400;map00970;map00360;map00966;map00460;map01070;map01100;map01061;map00960;map01110;map04974;map01060;map01130	-	6140	N[C@@H](CC1=CC=CC=C1)C(O)=O	COLNVLDHVKWLRT-QMMMGPOBSA-N	285760140.4104858	121527148.23483783	644852602.6081905	616889427.5079525	472594023.27395815	354529997.36878717	682050182.439738	424965050.5156837	303834675.9065966	177280638.12374577	312353412.6929281	530571817.9461575	394368808.927973	395708824.9004683	389447838.92930907
Com_400_pos	L-Leucyl-L-alanine	P	C9H18N2O3	202.132	203.138662793172	1.86614347655486	[M+H]+	4.733	0.699306674467786	1	C18	Organic acids and derivatives	Carboxylic acids and derivatives	Amino acids, peptides, and analogues	"7298-84-2"	HMDB0028922	-	-	-	81721	CC(C)C[C@H](N)C(=O)N[C@@H](C)C(O)=O	HSQGMTRYSIHDAC-BQBZGAKWSA-N	2842035.7046042574	3090083.160730868	4883493.181838404	5420447.309728713	7683659.543031057	6509343.0365712	2185573.617239414	2613252.4059787914	2970558.767729375	2603233.472404481	2613501.899240646	2833296.0763151925	2813764.28279729	3255677.125506031	2814602.9806689196
Com_4_pos	Dimethylglycine	P	C4H9NO2	103.063	104.070661992558	0.310416498353316	[M+H]+	1.409	0.696461115605871	1	C18	Organic acids and derivatives	Carboxylic acids and derivatives	Amino acids, peptides, and analogues	"1118-68-9"	HMDB0000092	C01026	map00260;map01100	-	673	CN(C)CC(O)=O	FFDGPVCHZBVARC-UHFFFAOYSA-N	1541438.3299086543	1767977.9144100782	4.38231e+06	4740881.90688075	4887637.568671902	2319874.884443661	2968756.1295287856	4620766.234133366	2372325.5448443443	1855823.401222218	2858461.3025711314	3244875.3521392774	2644232.09723447	2720166.5394089166	2720603.407843668
Com_410_pos	N-Acetyl-D-glucosamine	P	C8H15NO6	221.09	204.08638129434	1.17013763720809	[M+H-H2O]+	1.444	0.694339981986119	1	C18	Organic oxygen compounds	Organooxygen compounds	Carbohydrates and carbohydrate conjugates	"7512-17-6"	HMDB0000215	C01074	-	-	439174	CC(=O)N[C@H]1C(O)O[C@H](CO)[C@@H](O)[C@@H]1O	OVRNDRQMDRJTHS-RTRLPJTCSA-N	25333414.22640627	9021719.379757514	12117244.750585178	23884261.245749444	27767541.632679924	20286361.866888944	15659414.56018931	12824641.666215554	11674702.682020698	15210121.451665219	14034400.340836294	17675789.33361016	16613735.7418676	17553679.869700197	16594611.181599982
Com_164_pos	Tryptophol	P	C10H11NO	161.084	162.091340424194	0.121525407427161	[M+H]+	4.863	0.565130424360265	1	C18	Organoheterocyclic compounds	Indoles and derivatives	Indoles	"526-55-6"	HMDB0003447	C00955	map00380	-	10685	OCCC1=CNC2=C1C=CC=C2	MBBOMCVGYCRMEA-UHFFFAOYSA-N	4064302.4726982904	6128940.970910785	2936829.930622625	4676676.433954148	842739.5055475733	404113.9590942431	15813619.447621489	19802433.217489466	29176166.48366985	12880335.878896961	8512183.79645722	20531642.830413394	11878597.8149375	12044484.10233546	11521129.60837518
Com_275_pos	Homovanillic acid	P	C9H10O4	182.058	183.065117368646	0.508801589524514	[M+H]+	5.218	0.734884109288601	1	C18	Benzenoids	Phenols	Methoxyphenols	"306-08-1"	HMDB0000118	C05582	map04728;map01100;map00350	-	1738	COC1=C(O)C=CC(CC(O)=O)=C1	QRMZSPFSDQBLIX-UHFFFAOYSA-N	22586363.283908963	10040649.350428412	25446525.942699593	21554637.934369296	4622488.063723696	3693525.362379201	6947592.921199006	19259794.79267567	18899119.142331533	12058475.34688933	5874498.084450373	17766398.695984196	13314255.2615341	22024025.179014254	13247341.741707768
Com_133_pos	Isovanillic acid	P	C8H8O4	168.042	151.039111460419	0.901323387372522	[M+H-H2O]+	5.698	0.789147745965659	1	C18	Benzenoids	Benzene and substituted derivatives	Benzoic acids and derivatives	"645-08-9"	HMDB0060003	-	-	-	12575	COC1=CC=C(C=C1O)C(O)=O	LBKFGYZQBSGRHY-UHFFFAOYSA-N	2508055.404472821	2572167.4924079347	2338378.106020947	2695290.9226977765	980859.2677313526	1586482.9959616784	10145412.066130674	4911997.83020131	7034493.884839744	5251063.726632133	3268377.5365183917	7298796.726267615	5266410.41029923	4783937.835586626	4599123.659024074
Com_14_pos	Indole	P	C8H7N	117.058	118.065154155863	0.0355026424623223	[M+H]+	4.965	0.810710959600518	1	C18	Organoheterocyclic compounds	Indoles and derivatives	Indoles	"120-72-9"	HMDB0000738	C00463	map00400;map00402;map00380;map01110;map01100;map04974	-	798	N1C=CC2=C1C=CC=C2	SIKJAQJRHWYJAI-UHFFFAOYSA-N	81457790.63232952	33507750.21467223	10453377.870265426	10949115.752399448	10643738.836487927	6565623.382346247	11028781.451236675	9906187.057797553	10044408.267933441	9033336.583995732	15015793.321428739	11393096.571321528	13568441.1872862	13320866.238265662	12773539.973583361
Com_804_pos	Cordycepin	P	C10H13N5O3	251.102	274.090161320378	3.49929583160069	[M+Na]+	6.793	0.973015893410939	2	C18	Nucleosides, nucleotides, and analogues	Purine nucleosides	Purine 3'-deoxyribonucleosides	"73-03-0"	HMDB0250451	C08431	-	-	248010	NC1=C2N=CN(C3OC(CO)CC3O)C2=NC=N1	OFEZSBMBBKLLBJ-UHFFFAOYSA-N	3449625.2236444037	3174986.162313156	6321209.607760165	12285268.944843076	3539083.1277557407	4593307.486111091	9020320.926011615	2377572.068142953	1519173.1811257375	2057183.3494190213	732809.7417180286	884862.7843387346	4822919.55749999	4566320.322110582	3746672.738746966
Com_1534_pos	28-Homobrassinolide	P	C29H50O6	494.361	517.350583354378	1.30138646952141	[M+Na]+	10.626	0.809113929523451	2	C18	Lipids and lipid-like molecules	Steroids and steroid derivatives	Steroid lactones	"80483-89-2"	HMDB0030423	-	-	-	4285635	CCC(C(C)C)C(O)C(O)C(C)C1CCC2C3COC(=O)C4CC(O)C(O)CC4(C)C3CCC12C	HJIKODJJEORHMZ-UHFFFAOYSA-N	23936383.175093677	107439318.1361745	80389506.53560756	28685470.716671165	18910420.25229958	27110856.115421124	33910308.58609285	46880737.357855454	42475872.31704363	56969194.28124639	31212115.711820476	43221040.55506967	32532417.4033101	57404874.940493755	36709817.607681036
Com_363_pos	Mutanocyclin	P	C10H15NO3	197.105	198.11227954064	1.06775148845745	[M+H]+	1.453	0.548736677914476	2	C18	Organoheterocyclic compounds	Pyrrolines	-	"875455-92-8"	-	-	-	-	-	CC(C)CC1C(=C(C(=O)N1)C(=O)C)O	SHHAXAUQMPMPRV-SSDOTTSWSA-N	2014515.3045473648	3310131.081833127	1586343.4487798857	2633686.133792116	1219266.846469168	848528.5277963616	677185.9204917845	588363.5313551305	1184211.7067177147	848214.6169182705	1066492.8705494346	1241805.8741783304	1515133.67120683	1510573.3421285388	1443727.932202365
Com_775_pos	Sphingosine (d17:1)	P	C17H35NO2	285.267	268.262964758416	1.80617450102573	[M+H-H2O]+	9.611	0.737128145404355	2	C18	Organic nitrogen compounds	Organonitrogen compounds	Amines	"6918-48-5"	-	-	-	LMSP01040002	-	CCCCCCCCCCCCC=CC(C(CO)N)O	RBEJCQPPFCKTRZ-LHMZYYNSSA-N	114089232.29513955	130603870.69472477	123091957.87458816	105194355.07341978	75573126.63208336	105717268.25379561	117198223.26821637	137900757.3881345	120598419.77868779	114231297.47409375	121649301.8578802	99202179.5707577	132659013.667983	139421335.96921274	119124185.46482481
Com_1219_pos	Conessine	P	C24H40N2	356.319	357.325900559443	1.54198997442264	[M+H]+	8.894	0.557971241973754	2	C18	Lipids and lipid-like molecules	Steroids and steroid derivatives	Steroidal alkaloids	"546-06-5"	HMDB0250436	C06545	-	-	2860	CC1C2CCC3C4CC=C5CC(CCC5(C)C4CCC23CN1C)N(C)C	GPLGAQQQNWMVMM-UHFFFAOYSA-N	10034961.80750337	13219142.030817322	23961111.26935118	16246005.41642228	50230256.9032522	43303042.41443907	12691229.767640883	9945579.160522277	8766852.404423067	14761294.365982398	20374546.348173518	9901510.832946457	1.76671e+07	19009930.64849088	18919485.26354245
Com_279_pos	alpha-L-Rhamnose monohydrate	P	C6H14O6	182.079	183.086427185617	0.478833900875339	[M+H]+	1.182	0.533305319174248	2	C18	Organic oxygen compounds	Organooxygen compounds	Carbohydrates and carbohydrate conjugates	"6155-35-7"	-	-	-	-	-	CC1C(C(C(C(O1)O)O)O)O.O	PNNNRSAQSRJVSB-BXKVDMCESA-N	383605.1906225878	509668.1897147098	387738.0559300907	1599025.4545683695	1543781.8681780584	1120968.9759323103	790217.2065857493	273036.0171185562	631137.8881789335	537320.6214801123	757132.5722223527	896052.0767984237	1121999.64149478	828534.7500583627	1482748.0317945494
Com_757_pos	Aristeromycin	P	C11H15N5O3	265.117	266.125138951075	1.31621295507356	[M+H]+	5.511	0.516532598269922	2	C18	Nucleosides, nucleotides, and analogues	Nucleoside and nucleotide analogues	Cyclopentyl nucleosides	"19186-33-5"	HMDB0244841	-	-	-	2235	NC1=C2N=CN(C3CC(CO)C(O)C3O)C2=NC=N1	UGRNVLGKAGREKS-UHFFFAOYSA-N	865671.1041349594	3443211.8533878536	160678.848784074	304297.70145445445	1497248.872334914	579913.9294088325	371231.62994430267	545145.3152757501	353275.2682783213	263430.0226225331	94424.6080408887	440969.8466680064	490419.434512497	419107.47478684655	464683.8837948734
Com_1488_pos	Periplocoside N	P	C27H44O6	464.314	487.302637089001	0.760070035884116	[M+Na]+	9.786	0.564717311388511	2	C18	Lipids and lipid-like molecules	Steroids and steroid derivatives	Steroidal glycosides	"39946-41-3"	-	-	-	-	-	CC1C(C(CC(O1)OC(C)C2(CCC3C2(CCC4C3CC=C5C4(CCC(C5)O)C)C)O)O)O	MQSVACYEBUOKAY-NOQMFQFLSA-N	2176013.6476884573	2895869.408365839	254872.35354199936	256620.014848697	3782781.1667963965	266989.62540223944	34432599.68009101	29196375.485282343	67889719.11326472	32460787.590662062	20520316.755338803	32467281.701428846	20637040.4004022	18565600.92818514	16523884.969888287
Com_877_pos	Methyl heptadecanoate	P	C18H36O2	284.272	285.278472494678	1.25761915739092	[M+H]+	8.793	0.753646984199217	2	C18	Lipids and lipid-like molecules	Fatty Acyls	Fatty acid esters	"1731-92-6"	-	-	-	LMFA07010473	-	CCCCCCCCCCCCCCCCC(=O)OC	HUEBIMLTDXKIPR-UHFFFAOYSA-N	8369106.879217077	4148771.889623886	9723925.208030649	11450091.060358582	35715331.56718572	16111776.030854473	5868369.541446051	11338983.30090646	7649653.463306445	5268006.009378745	9772389.547728257	4886886.659326283	9187977.96696248	10050096.659347672	10910613.598126167
Com_1301_pos	beta-Amyrone	P	C30H48O	424.371	407.367010175908	0.494436069678743	[M+H-H2O]+	11.414	0.868386901142956	2	C18	Lipids and lipid-like molecules	Prenol lipids	Triterpenoids	"638-97-1"	-	-	-	-	-	CC1(CCC2(CCC3(C(=CCC4C3(CCC5C4(CCC(=O)C5(C)C)C)C)C2C1)C)C)C	LIIFBMGUDSHTOU-CFYIDONUSA-N	275734312.1581895	253252807.6224143	363893843.9308945	277501335.48314023	233838778.07698622	259851655.88831806	255064920.4896507	322455451.6752719	488613004.116019	535097075.26269174	371950172.78796446	427901508.8972087	341116695.034534	254233683.57460532	455265570.1479106
Com_1377_pos	Peimine	P	C27H45NO3	431.34	432.346441193773	1.85191806492605	[M+H]+	10.441	0.619119379784202	2	C18	Lipids and lipid-like molecules	Steroids and steroid derivatives	Steroidal alkaloids	"23496-41-5"	HMDB0256205	C10830	-	-	131900	CC1CCC2C(C3CCC4C(C3CN2C1)CC5C4CC(C6C5(CCC(C6)O)C)O)(C)O	IUKLSMSEHKDIIP-BZMYINFQSA-N	896555.8469916887	225717.21184753574	3733387.3117045257	5494346.890097133	8510515.611820977	3384925.5762215923	7300446.3860460995	19503167.645943545	8796238.753235476	25590080.659280963	30024213.80876362	7609871.97263174	7175342.8352751	7997171.217245108	9421032.858074227
Com_493_pos	(-)-Securinine	P	C13H15NO2	217.11	218.117340654258	1.10241551904817	[M+H]+	4.964	0.537506291526184	2	C18	Organoheterocyclic compounds	Indolizidines	-	"5610-40-2"	-	C10614	-	-	-	C1CCN2C(C1)C34CC2C=CC3=CC(=O)O4	SWZMSZQQJRKFBP-WZRBSPASSA-N	16285441.137686944	6665841.358527844	456349.8606947656	923725.8509226453	590109.4803162181	153248.29109921976	2907150.3225084776	11787685.447486421	13395950.50314412	8875594.057650985	1490990.8148561688	10518899.636210356	7115793.91219242	6390470.902765317	6236962.8122258475
Com_49_pos	Cuminaldehyde	P	C10H12O	148.089	131.085609025454	0.668689646473904	[M+H-H2O]+	5.985	0.907178767437939	2	C18	Lipids and lipid-like molecules	Prenol lipids	Monoterpenoids	"122-03-2"	HMDB0002214	C06577	map00622;map01120;map01220	-	326	[H]C(=O)C1=CC=C(C=C1)C(C)C	WTWBUQJHJGUZCY-UHFFFAOYSA-N	28148807.10322433	23119435.57803896	32856423.140904695	44783274.63903786	48965813.44066616	42541860.00175176	33986547.50722096	33179059.912211377	32948108.37555895	41431425.66568186	35068086.266120955	42938506.61236507	40341675.0698973	33910265.21923679	32231771.037033726
Com_556_pos	Cinnamoylglycine	P	C11H11NO3	205.074	228.06292200571	0.819189073730823	[M+Na]+	1.39	0.534577383623101	2	C18	Organic acids and derivatives	Carboxylic acids and derivatives	Amino acids, peptides, and analogues	"16534-24-0"	HMDB0011621	-	-	-	709625	OC(=O)CNC(=O)\C=C\C1=CC=CC=C1	YAADMLWHGMUGQL-VOTSOKGWSA-N	5316218.889274543	29022384.960468356	1091000.2360773908	357135.16975646606	1204534.0171790142	135000.7975036357	386796.62522281706	575605.4768735114	597770.1584406138	850028.565809681	178475.77272551152	484183.4171160432	1865481.70423828	1418981.2411213322	1766963.696602488
Com_122_pos	5-Amino-3H-imidazole-4-Carboxamide	P	C4H6N4O	126.054	149.042777091364	4.62427131326079	[M+Na]+	5.457	0.650096070472152	2	C18	Organoheterocyclic compounds	Azoles	Imidazoles	"360-97-4"	HMDB0003192	C04051	map00230	-	9679	NC(=O)C1=C(N)N=CN1	DVNYTAVYBRSTGK-UHFFFAOYSA-N	360635.1327484226	134628.8060639966	538709.127724155	558138.7287604584	432719.32346348494	1398433.683468989	1288791.840812946	239709.0045825682	451629.71932744887	234911.37165856187	427255.8792456108	113132.83564020939	413450.778040628	518052.58094315004	396194.1098639298
Com_19_pos	o-Toluic acid	P	C8H8O2	136.052	119.049253463325	0.907468723612394	[M+H-H2O]+	2.605	0.727758391069159	2	C18	Benzenoids	Benzene and substituted derivatives	Benzoic acids and derivatives	"118-90-1"	HMDB0002340	C07215	map00622;map01120;map01100;map01220	-	8373	CC1=CC=CC=C1C(O)=O	ZWLPBLYKEWSWPD-UHFFFAOYSA-N	7755533.455269029	3580337.747267742	19076368.967420418	18449690.56134496	16375825.8647172	8692379.922540955	17879608.423216853	12186002.527685111	8157237.418295747	6747644.277929336	11171420.041176297	20481172.692241874	9986605.43879816	10881398.76920449	10137989.305288823
Com_1410_pos	alpha-Tocotrienol	P	C29H44O2	424.334	447.323280991193	0.115495793433055	[M+Na]+	9.651	0.601140787451006	2	C18	Lipids and lipid-like molecules	Prenol lipids	Quinone and hydroquinone lipids	"58864-81-6"	HMDB0006327	C14153	map00130;map01110	LMPR02020054	5282347	CC(C)=CCC\C(C)=C\CC\C(C)=C\CC[C@]1(C)CCC2=C(C)C(O)=C(C)C(C)=C2O1	RZFHLOLGZPDCHJ-XZXLULOTSA-N	415019883.31292707	178499149.66743797	40692920.94354245	32408839.133562345	7975724.110004197	11653301.114849089	209747051.06560394	617443407.7643212	791978046.9667404	299466081.4784031	68524170.75314906	295757311.19998854	248919509.925562	274060383.58103573	218743467.25813586
Com_1519_pos	Crustecdysone	P	C27H44O7	480.309	503.297830361179	0.144987631918976	[M+Na]+	10.069	0.631307910493561	2	C18	Lipids and lipid-like molecules	Steroids and steroid derivatives	Bile acids, alcohols and derivatives	"5289-74-7"	HMDB0030180	C02633	map00981	LMST01010209	5459840	[H][C@@]1(CC[C@@]2(O)C3=CC(=O)[C@]4([H])C[C@@H](O)[C@@H](O)C[C@]4(C)[C@@]3([H])CC[C@]12C)[C@@](C)(O)[C@H](O)CCC(C)(C)O	NKDFYOWSKOHCCO-YPVLXUMRSA-N	10513413.582279935	8075114.037633417	8560383.591841802	6875062.549086234	12920894.677038616	12738290.562355148	8434544.531286964	3144014.6801862926	6190906.910755593	819655.1315227272	7269583.1660045525	4798156.578572478	5769349.13999999	5536944.520707175	4256799.871667518
Com_1232_pos	7-Dehydrocholesterol	P	C27H44O	384.339	367.335750907393	0.413938008096387	[M+H-H2O]+	11.428	0.887020846778702	2	C18	Lipids and lipid-like molecules	Steroids and steroid derivatives	Cholestane steroids	"434-16-2"	HMDB0000032	C01164	map00981;map00100;map01100	LMST01010069	439423	[H][C@@]1(CC[C@@]2([H])C3=CC=C4C[C@@H](O)CC[C@]4(C)[C@@]3([H])CC[C@]12C)[C@H](C)CCCC(C)C	UCTLRSWJYQTBFZ-DDPQNLDTSA-N	13001240.199888777	15733913.270088267	11383626.063792277	25282135.158246968	27555338.190947846	44706090.49447735	20568473.052244317	39972351.5508391	30326448.550444167	52729096.45433529	33578368.513808414	71627682.35435157	9707747.43261908	11112339.991187993	9485737.449362941
Com_1268_pos	5alpha-Cholestan-3-one	P	C27H46O	386.355	387.361623387682	1.41479339441435	[M+H]+	10.175	0.803509213791916	2	C18	Lipids and lipid-like molecules	Steroids and steroid derivatives	Cholestane steroids	"566-88-1"	HMDB0000871	C03238	-	LMST01010174	92128	[H][C@@]1(CC[C@@]2([H])[C@]3([H])CC[C@@]4([H])CC(=O)CC[C@]4(C)[C@@]3([H])CC[C@]12C)[C@H](C)CCCC(C)C	PESKGJQREUXSRR-UXIWKSIVSA-N	12404080.965743799	11228420.811144603	46298510.95431765	22560082.599926416	20106520.480343692	9699904.227225404	36119120.792272314	6824589.634035027	7829119.5572129	19509496.033221953	5474749.569264498	21208930.21356621	27571363.9759689	17001249.623000976	22080156.6450299
Com_1251_pos	Ergosterol	P	C28H44O	396.339	379.335494594781	1.0481052809036	[M+H-H2O]+	9.258	0.745443889718244	2	C18	Lipids and lipid-like molecules	Steroids and steroid derivatives	Ergostane steroids	"57-87-4"	HMDB0000878	C01694	map00100;map01100;map01130	LMST01030093	444679	[H][C@@]1(CC[C@@]2([H])C3=CC=C4C[C@@H](O)CC[C@]4(C)[C@@]3([H])CC[C@]12C)[C@H](C)\C=C\[C@H](C)C(C)C	DNVPQKQSNYMLRS-APGDWVJJSA-N	40948227.16078933	35593022.738746695	60516619.213734895	62730266.07698974	62239032.828720376	71856968.92856717	59134683.491976045	44746536.1545842	44272880.05549251	48642624.06649591	43704349.124895155	48392176.00659324	48736379.0624828	50488987.05560327	46754825.71748479
Com_1579_pos	Lecithin	P	C42H80NO8P	757.562	758.570224431282	1.00906740370532	[M+H]+	11.486	0.997477388426986	2	C18	Lipids and lipid-like molecules	Glycerophospholipids	Glycerophosphocholines	"8002-43-5"	HMDB0007973	-	-	LMGP01010594	5287971	[H][C@@](COC(=O)CCCCCCCCCCCCCCC)(COP([O-])(=O)OCC[N+](C)(C)C)OC(=O)CCCCCCC\C=C/C\C=C/CCCCC	JLPULHDHAOZNQI-ZTIMHPMXSA-N	125661924.50079298	178919222.0901007	185523602.80011407	410273620.6721431	121951432.99986093	79451875.8133869	11355946.264551794	22841029.800756373	141952261.94842437	23109492.970370147	28723802.059252113	54146813.24056307	164713413.51761	93422909.26419958	113872345.60623471
Com_797_pos	Methyl palmitate	P	C17H34O2	270.256	271.262636755066	2.01011328214235	[M+H]+	1.01	0.702959773145114	2	C18	Lipids and lipid-like molecules	Fatty Acyls	Fatty acid esters	"112-39-0"	HMDB0061859	C16995	-	LMFA07010470	8181	CCCCCCCCCCCCCCCC(=O)OC	FLIACVVOZYBSBS-UHFFFAOYSA-N	26005058.145369582	31226180.52815641	38456845.73430964	25398875.845985554	25297502.695210706	26041192.312093798	27794516.91628435	22142521.53333141	27585035.774668615	20743453.180255044	25917331.92959464	24781510.816833735	26977567.9427545	26533078.968909938	26555053.543490954
Com_1540_pos	3-Acetyl-beta-boswellic acid	P	C32H50O4	498.371	521.360866339684	1.51762406039488	[M+Na]+	10.95	0.505519387026062	2	C18	Lipids and lipid-like molecules	Prenol lipids	Triterpenoids	"5968-70-7"	HMDB0035160	-	-	LMPR0106180025	3778105	CC1CCC2(C)CCC3(C)C(=CCC4C5(C)CCC(OC(C)=O)C(C)(C5CCC34C)C(O)=O)C2C1C	YJBVHJIKNLBFDX-UHFFFAOYSA-N	3903603.3155360906	3749981.6748379883	626119.3266654679	2373850.4068872635	1859429.1939122477	2301454.4646036024	4099387.6447748058	7472379.660862581	12736443.543629616	16115133.915231045	1611770.947890913	10221117.637373462	6156042.93428282	6837865.8210886335	6487352.713029512
Com_60_pos	4-Isopropylbenzyl alcohol	P	C10H14O	150.104	133.101210731059	0.271351406232289	[M+H-H2O]+	9.648	0.866179184075138	2	C18	Lipids and lipid-like molecules	Prenol lipids	Monoterpenoids	"536-60-7"	HMDB0031817	C06576	-	-	325	CC(C)C1=CC=C(CO)C=C1	OIGWAXDAPKFNCQ-UHFFFAOYSA-N	28132314.36815586	20480574.252626315	25163623.182173602	25004124.12039175	31220524.236143768	32384784.36425282	27097092.32258706	35341772.97012458	26802210.615987837	29021367.490010776	30358147.5061178	25590959.840546936	26034330.5354497	26323622.99497321	28730293.419143267
Com_159_pos	(R,S)-Anatabine	P	C10H12N2	160.1	161.10734898878	0.00631617546206496	[M+H]+	5.242	0.745995042674389	2	C18	Organic nitrogen compounds	Organonitrogen compounds	Amines	"2743-90-0"	HMDB0245726	-	-	-	261474	C1NC(CC=C1)C1=CN=CC=C1	SOPPBXUYQGUQHE-UHFFFAOYSA-N	29301800.288251553	24144396.90605133	13001402.878158603	7783894.919078692	10266021.344281144	1759571.0760659808	2897652.202324749	1584851.2119190255	3557841.624687614	4583120.584031321	2068254.096327852	4065270.8419873016	9447201.03170575	10419712.31014402	9275873.239566935
Com_176_pos	Methylglutaric acid	P	C6H10O4	146.058	164.091741265244	0.214060600964504	[M+NH4]+	1.424	0.933022712168567	2	C18	Lipids and lipid-like molecules	Fatty Acyls	Fatty acids and conjugates	"626-51-7"	HMDB0000752	-	-	LMFA01170117	12284	CC(CC(O)=O)CC(O)=O	XJMMNTGIMDZPMU-UHFFFAOYSA-N	1523347.3509552279	1320569.4654446063	1417981.7637793843	3614602.8703759685	2393347.0933943097	1685148.3515070025	1179252.575999065	2575636.447970326	1822523.853689371	1842002.4708311013	1422166.243152481	5689507.136259961	1936000.25693191	2003242.4253898482	1886451.7577677483
Com_359_pos	Indoleacetic acid	P	C10H9NO2	175.063	198.052427096992	0.58780447044437	[M+Na]+	1.375	0.506861571415507	2	C18	Organoheterocyclic compounds	Indoles and derivatives	Indolyl carboxylic acids and derivatives	"87-51-4"	HMDB0000197	C00954	map00380;map01070;map01100;map04075	-	802	OC(=O)CC1=CNC2=C1C=CC=C2	SEOVTRFCIGRIMH-UHFFFAOYSA-N	9513035.723768089	8265165.676053644	2868990.3290858814	2323301.5971026113	359069.37941125827	93549.20200330022	1997379.0622936715	4730045.109555391	9989588.12820801	6961561.846478263	1193812.6752749188	6965611.440755232	3800864.27353799	3757132.263749856	3652499.7058243616
Com_512_pos	N-acetylhistidine	P	C8H11N3O3	197.08	220.068329468459	4.62011039268821	[M+Na]+	5.546	0.507924424696718	2	C18	Organic acids and derivatives	Carboxylic acids and derivatives	Amino acids, peptides, and analogues	"2497-02-1"	HMDB0032055	C02997	-	-	75619	CC(=O)N[C@@H](CC1=CNC=N1)C(O)=O	KBOJOGQFRVVWBH-ZETCQYMHSA-N	6539284.486673074	2325390.2510716002	1901015.8532179631	104023.97198909287	1909879.5498606735	2072433.855402254	1720630.9151356057	5050489.312697494	7456426.605779393	13509954.910977475	1034370.1114917161	10927352.843611175	6137131.11434489	5917371.239974275	5989898.045066518
Com_725_pos	5-methyluridine	P	C10H14N2O6	258.085	259.092196894886	1.13569133508481	[M+H]+	1.458	0.620212473370371	2	C18	Nucleosides, nucleotides, and analogues	Pyrimidine nucleosides	-	"1463-10-1"	HMDB0000884	-	-	-	445408	CC1=CN([C@@H]2O[C@H](CO)[C@@H](O)[C@H]2O)C(=O)NC1=O	DWRXFEITVBNRMK-JXOAFFINSA-N	3730085.142045168	3617196.046439898	2631847.156543969	4587815.53228874	3900088.5366238845	2357938.086226977	3486978.9264798895	1744646.9352824576	1629661.1574217596	1475948.0523359163	3342277.3621546985	1874524.6027893426	3072583.22261587	3292144.093252817	2992747.0973573984
Com_844_pos	N1-methyladenosine	P	C11H15N5O4	281.112	282.120287945462	2.05592297400992	[M+H]+	5.865	0.649941455947683	2	C18	Nucleosides, nucleotides, and analogues	Purine nucleosides	-	"15763-06-1"	HMDB0003331	C02494	-	-	27476	CN1C=NC2=C(N=CN2[C@@H]2O[C@H](CO)[C@@H](O)[C@H]2O)C1=N	GFYLSDSUCHVORB-IOSLPCCCSA-N	13044705.871232633	14075525.405340333	15588187.908955792	8381925.47935107	1188069.396203857	8647183.916107878	11360723.557367431	19241077.712153178	8132387.382711974	1435842.6429431515	4646323.112870434	16788943.262574576	11745050.1536972	9435427.32455673	9422722.034722371
Com_208_pos	D-Xylono-1,4-lactone	P	C5H8O5	148.037	171.026171898183	1.33818970585032	[M+Na]+	4.762	0.66556321785837	2	C18	Organic oxygen compounds	Organooxygen compounds	Carbohydrates and carbohydrate conjugates	"18423-66-0"	-	C02753	-	-	439799	C(C1C(C(C(=O)O1)O)O)O	CUOKHACJLGPRHD-FLRLBIABSA-N	46312.270541756196	282262.7613756067	525817.3470932952	408019.2626141248	293993.71713574755	333788.78296639206	452681.85009272635	151759.15399288328	472924.4706090001	178927.3364654884	48004.34844837774	212308.8332959764	331121.143223876	449419.1561575401	301796.2612681948
Com_926_pos	5-Methoxyuridine	P	C10H14N2O7	274.08	297.069460108612	0.584167227105356	[M+Na]+	1.321	0.724753325883629	2	C18	Nucleosides, nucleotides, and analogues	Pyrimidine nucleosides	-	"35542-01-9"	-	-	-	-	1265899	COC1=CN(C(=O)NC1=O)C2C(C(C(O2)CO)O)O	ZXIATBNUWJBBGT-JXOAFFINSA-N	371395.080620983	53351.42200774003	62036.80626349121	255665.57460315683	66384.34115696052	354685.239697084	636523.37972204	69060.98172591566	239981.40811177198	445933.50230994343	94155.07325500292	749798.0206215833	430235.340613933	280384.56226070557	460064.97131762945
Com_72_pos	2-Amino-5-hydroxybenzoic acid	P	C7H7NO3	153.043	136.039504291525	1.40020843216019	[M+H-H2O]+	5.091	0.73025209212641	2	C18	Benzenoids	Benzene and substituted derivatives	Benzoic acids and derivatives	"394-31-0"	-	-	-	-	164592	C1=CC(=C(C=C1O)C(=O)O)N	HYNQTSZBTIOFKH-UHFFFAOYSA-N	3296871.9725917084	5696167.000647273	2428983.0711500943	3066375.9014855623	2261202.4673317354	1844627.663551092	2875988.468770641	1806033.40914787	3329098.8223993857	2561692.716773523	2438609.825981915	3390050.5392857497	3355574.82071692	3129918.0760518652	2648510.6581312427
Com_134_pos	5-Hydroxyindole	P	C8H7NO	133.053	151.086613610939	0.402929927988463	[M+NH4]+	4.942	0.583608745947985	2	C18	Organoheterocyclic compounds	Indoles and derivatives	Hydroxyindoles	"1953-54-4"	HMDB0059805	-	-	-	16054	OC1=CC=C2NC=CC2=C1	LMIQERWZRIFWNZ-UHFFFAOYSA-N	342595.9200444252	591462.9001992431	823255.3467425061	11144327.519482939	5446070.240983738	851307.7781415895	627543.9170795185	345298.8887224107	1094100.7418683653	1738331.2110463243	569154.1681594035	4403679.0923568	2881524.71146429	2633937.42613997	2482299.9542232957
Com_175_pos	Phenylpropiolic acid	P	C9H6O2	146.037	164.070586158455	0.0421705750699603	[M+NH4]+	1.458	0.904539399214761	2	C18	Benzenoids	Benzene and substituted derivatives	-	"637-44-5"	HMDB0002359	-	-	-	69475	OC(=O)C#CC1=CC=CC=C1	XNERWVPQCYSMLC-UHFFFAOYSA-N	3863629.260517968	4267464.010617683	3687840.8024608693	4825027.893717515	6338037.167194377	3855222.497927162	5771303.791282869	3382715.649918155	4597469.387502607	3694995.0376736927	3949893.885275877	5574449.483741803	4614481.98379267	5152666.457015993	4847941.806054718
Com_7_pos	Aminocaproic acid	P	C6H13NO2	131.095	114.09152117883	1.45832693534238	[M+H-H2O]+	5.342	0.934524513107169	2	C18	Lipids and lipid-like molecules	Fatty Acyls	Fatty acids and conjugates	"60-32-2"	HMDB0001901	C02378	map00930;map01100;map01120	LMFA01100035	564	NCCCCCC(O)=O	SLXKOJJOQWFEFD-UHFFFAOYSA-N	32205126.042102892	46943769.52376836	32609131.762898616	30128572.501357086	42080450.34524308	33263138.520072024	34659370.27435326	28204125.98012554	35906027.11571338	23308008.32536868	29911821.720102828	28362431.346255	30304417.9516086	30929816.502049506	29255432.409211703
Com_2241_pos	Homocitrulline	P	C7H15N3O3	189.111	190.118276300443	1.92320332032499	[M+H]+	1.45	0.543337062197442	2	C18	Organic acids and derivatives	Carboxylic acids and derivatives	Amino acids, peptides, and analogues	"1190-49-4"	HMDB0000679	C02427	-	-	65072	N[C@@H](CCCCNC(N)=O)C(O)=O	XIGSAGMEBXLVJJ-YFKPBYRVSA-N	1441009.3480201226	393094.34060027084	1168922.4413881255	1378988.2281399705	6312714.550139782	1338412.406713626	1089576.9999615913	807914.4996255699	1105115.9827041796	755736.8695742475	1245166.016018078	1391943.1266629999	1132331.66207994	1386598.748906185	1255892.5470797156
Com_2131_pos	2,4-Dihydroxy-2H-1,4-benzoxazin-3(4H)-one	P	C8H7NO4	181.038	182.044651808923	0.873802766177378	[M+H]+	1.534	0.696859313710441	2	C18	Organoheterocyclic compounds	Benzoxazines	Benzoxazinones	"17359-54-5"	HMDB0033733	C15770	map00402;map01110	-	28495	OC1OC2=CC=CC=C2N(O)C1=O	COVOPZQGJGUPEY-UHFFFAOYSA-N	1777479.1557960922	981623.0391688487	1310246.426562656	2156412.246499348	3121985.629393998	1139332.5028460172	4266680.3244183455	2308325.800024003	2080162.808337063	1434849.6854615503	3017804.2812562576	1181680.024058484	1739679.40848619	1876340.6331207054	2074699.9043086332
Com_1720_pos	1,2-Diacylglycerol-Bile-PC-pool	P	C7H8N2O	136.064	137.071060565552	0.739106620936083	[M+H]+	4.982	0.518516353059988	2	C18	Benzenoids	Benzene and substituted derivatives	N-phenylureas	"-"	HMDB0062267	-	-	-	6145	OC(=N)NC1=CC=CC=C1	LUBJCRLGQSPQNN-UHFFFAOYSA-N	237446.23874146253	217350.11779074874	3599360.651923067	2894467.6874616193	3783150.668244482	3599165.564006436	2631578.096359448	1029937.8789346251	675180.9728282476	198816.50072178428	2418283.6606757776	325683.81454485696	1761287.36191092	2460619.050638453	2403457.6662105653
Com_3308_pos	Octadecylamine	P	C18H39N	269.308	270.315064368458	1.80325534753876	[M+H]+	9.277	0.843744285374633	2	C18	Organic nitrogen compounds	Organonitrogen compounds	Amines	"124-30-1"	HMDB0029586	-	-	-	15793	CCCCCCCCCCCCCCCCCCN	REYJJPSVUYRZGE-UHFFFAOYSA-N	35056793.97597112	47230132.75459153	71739471.92227766	29051660.370691594	49741859.29072384	56149603.29207049	32222522.645933956	62009215.016178034	58003355.21964808	57750068.97226803	65507402.73305096	60521349.51918712	54173076.4264126	58957893.88065379	59434783.033791035
Com_1640_pos	N,N-Dimethylaniline	P	C8H11N	121.089	122.096561557166	0.921281270813765	[M+H]+	4.82	0.778590695092445	2	C18	Organic nitrogen compounds	Organonitrogen compounds	Amines	"121-69-7"	HMDB0001020	C02846	-	-	949	CN(C)C1=CC=CC=C1	JLTDJTHDQAWBAV-UHFFFAOYSA-N	12133950.723519351	11916500.788430676	9194901.307597173	6793029.605423609	9223510.043007957	6737743.080742891	11472356.47098558	6988672.278479731	6480334.389359715	7200715.303835372	5942171.452641067	13559830.96863994	11521401.6758203	11798994.48535634	11306805.648042796
Com_2798_pos	Suberylglycine	P	C10H17NO5	231.111	232.117770670666	0.862484341416322	[M+H]+	5.256	0.514038638368291	2	C18	Organic acids and derivatives	Carboxylic acids and derivatives	Amino acids, peptides, and analogues	"60317-54-6"	HMDB0000953	-	-	-	6453952	OC(=O)CCCCCCC(=O)NCC(O)=O	HXATVKDSYDWTCX-UHFFFAOYSA-N	1731969.9642152146	1259357.1414228901	1897579.0233562496	3996570.055312179	4142992.8076523556	3016516.4933529124	3369643.257250502	1465105.8133186677	3716517.4648324596	3131938.312048731	7162006.084089061	3855596.456140648	3358954.55602522	3090064.365160171	3955658.70181796
Com_2898_pos	Secobarbital	P	C12H18N2O3	238.132	239.139531745259	2.06501350476034	[M+H]+	6.234	0.502975409083652	2	C18	Organoheterocyclic compounds	Diazines	Pyrimidines and pyrimidine derivatives	"76-73-3"	HMDB0014562	-	-	-	5193	CCCC(C)C1(CC=C)C(=O)NC(=O)NC1=O	KQPKPCNLIDLUMF-UHFFFAOYSA-N	1306154.2169010362	998946.5198954622	4321649.81848104	3579937.7487616003	1198325.0849402382	1465884.6259452095	1861759.7075151	1156094.9891402032	1320708.6818056817	789873.5944032117	1348258.7441939116	717034.0764159153	1895637.67480209	2132863.7405496137	1907346.5372704444
Com_4434_pos	10-Methyltetradecanoylcarnitine	P	C22H43NO4	385.319	386.326072486752	1.13546	[M+H]+	8.08	0.818586362746188	2	C18	Lipids and lipid-like molecules	Fatty Acyls	Fatty acid esters	"-"	HMDB0240834	-	-	-	-	CCCCC(C)CCCCCCCCC(=O)OC(CC([O-])=O)C[N+](C)(C)C	GWAHQSMRZNEIRX-UHFFFAOYSA-N	31632010.051424008	6848141.768768566	8093756.188658623	40393305.849521324	23644673.788507324	42813415.16282083	12188695.22330136	12101535.077666173	16286928.110962864	11342031.315486409	17650745.6761864	17368482.247014664	15047503.3028052	14136816.645717075	15995012.291871294
Com_4622_pos	10-MethylHexadecanoylcarnitine	P	C24H47NO4	413.351	414.357755042866	0.132955282805284	[M+H]+	8.865	0.74516381200216	2	C18	Lipids and lipid-like molecules	Fatty Acyls	Fatty acid esters	"-"	HMDB0240857	-	-	-	-	CCCCCCC(C)CCCCCCCCC(=O)OC(CC([O-])=O)C[N+](C)(C)C	PJPFOKKABVRBSC-UHFFFAOYSA-N	13269212.035071574	3438107.6648650365	5674266.517905945	9752353.802933056	11731361.209922848	15632032.67638668	5562386.725849208	6294372.4277401855	9.42666e+06	14376779.978293471	8458128.92041745	8649272.991086353	7362646.22619168	7745611.757782738	8187725.350551988
Com_5433_pos	PC(18:1(9Z)/18:1(9Z))	P	C44H84NO8P	785.593	786.600586391399	0.220990384793802	[M+H]+	10.8	0.682893121258911	2	C18	Lipids and lipid-like molecules	Glycerophospholipids	Glycerophosphocholines	"4235-95-4"	HMDB0000593	-	-	LMGP01010890	10350317	CCCCCCCC\C=C/CCCCCCCC(=O)OC[C@H](COP([O-])(=O)OCC[N+](C)(C)C)OC(=O)CCCCCCC\C=C/CCCCCCCC	SNKAWJBJQDLSFF-NVKMUCNASA-N	63196437.12286383	32170702.5377985	37770370.773556344	66172437.64242209	94702486.19749996	44289051.983520165	28079705.09704073	14667731.770787546	3753563.603518833	3870113.5266076787	34312309.934153944	949826.2015396128	58857509.3576679	38266006.80742708	30100731.59078438
Com_2144_pos	3,4-Dephostatin, Ethyl-	P	C8H10N2O3	182.069	183.076312227035	0.701782657879947	[M+H]+	5.061	0.578335362660811	2	C18	Benzenoids	Benzene and substituted derivatives	Phenylhydrazines	"-"	HMDB0246019	-	-	-	-	CCN(N=O)C1=CC(O)=C(O)C=C1	ZTXUSFPBLYQDDN-UHFFFAOYSA-N	312191.58703437814	90752.19056676193	2585559.798417945	5031777.63442512	4535509.4567996515	3483322.363662627	5113924.117154232	1288901.1875318268	901854.495471633	945049.7454524556	4173192.828391016	844407.66978474	2950485.54527343	2757117.3151963362	2077789.5395847529
Com_2992_pos	Valylglutamine	P	C10H19N3O4	245.138	246.144192885613	2.72138788931162	[M+H]+	1.889	0.643205953925283	2	C18	Organic acids and derivatives	Carboxylic acids and derivatives	Amino acids, peptides, and analogues	"42854-54-6"	HMDB0029125	-	-	-	7016044	CC(C)[C@H](N)C(=O)N[C@@H](CCC(N)=O)C(O)=O	XXDVDTMEVBYRPK-XPUUQOCRSA-N	2287931.416754471	1301505.3051770418	3151571.400338971	3364079.5658265315	3877659.485421535	3934879.4447071976	1814977.7790308702	1437130.8436050655	1959292.1747645272	6648677.777452583	1909885.0080525242	2366244.627813965	2564248.72702439	2472152.137517991	2505342.2982430756
Com_4642_pos	DG(8:0/a-13:0/0:0)	P	C24H46O5	414.335	415.34157122337	0.624559652330416	[M+H]+	10.693	0.508341318234025	2	C18	Lipids and lipid-like molecules	Glycerolipids	Diradylglycerols	"-"	HMDB0092911	-	-	-	131802087	[H][C@](CO)(COC(=O)CCCCCCC)OC(=O)CCCCCCCCC(C)CC	HMXRXOXNFHVCIP-KEKNWZKVSA-N	2758753.962368671	3443361.789929889	3637809.8821433377	1577245.055061168	2726878.365603117	2527142.8375073266	3400274.8919787724	2231896.7049022564	2277167.7103333836	1080456.9694934164	405342.5177474818	1429976.334428953	986144.52612117	1396078.9419072033	1611572.8811831141
Com_1850_pos	Sylvopinol	P	C8H10O3	154.063	155.070448782237	0.965723353467135	[M+H]+	11.506	0.661029119877746	2	C18	Benzenoids	Phenols	Methoxyphenols	"30891-29-3"	HMDB0030570	-	-	-	592986	COC1=CC(CO)=CC(O)=C1	OANKJSUXMPAWAT-UHFFFAOYSA-N	1162279.8102629664	420681.86038076086	2029136.8566968546	2691238.639813094	824458.6391084869	496279.88059447473	4994033.058442888	9586812.302569564	12818270.626225127	9187920.382554594	5842241.898743139	10367221.388982058	5014116.33712917	5112573.826071284	4627979.616816935
Com_3335_pos	Delmopinol	P	C16H33NO2	271.251	272.25793036945	1.84194827131522	[M+H]+	8.261	0.517262260295828	2	C18	Organoheterocyclic compounds	Oxazinanes	Morpholines	"79874-76-3"	HMDB0250973	-	-	-	57337	CCCC(CCC)CCCC1COCCN1CCO	QSFOWAYMMZCQNF-UHFFFAOYSA-N	19908480.339654673	12410070.888476614	11346693.880591244	18980470.93597459	35536249.351567544	19229197.42911766	23858940.158370838	22034394.46271062	25931861.751795705	23853264.47341538	26439943.71056953	34174572.60688437	17540179.5809063	19734632.063800376	18881382.11490272
Com_4784_pos	Brexpiprazole	P	C25H27N3O2S	433.182	434.18925616562	1.02459005723109	[M+H]+	4.723	0.520776286385823	2	C18	Organoheterocyclic compounds	Diazinanes	Piperazines	"913611-97-9"	HMDB0249379	-	-	-	-	O=C1NC2=CC(OCCCCN3CCN(CC3)C3=C4C=CSC4=CC=C3)=CC=C2C=C1	ZKIAIYBUSXZPLP-UHFFFAOYSA-N	11735689.208701488	6904889.604750658	7545018.663639351	11755878.079971856	23192910.029446967	15963104.601251291	2797582.822648296	6891289.769775397	6022124.01802108	3405773.313284795	11025373.701553065	7201824.17410715	7515339.39458822	7310733.22116989	7178052.705270522
Com_2183_pos	4-Hepteneoylglycine	P	C9H15NO3	185.105	186.112255221699	1.26835071996955	[M+H]+	5.705	0.539831899908416	2	C18	Organic acids and derivatives	Carboxylic acids and derivatives	Amino acids, peptides, and analogues	"-"	HMDB0094730	-	-	-	-	CCC=CCCC(O)=NCC(O)=O	GMGXVBWDDFAFBM-UHFFFAOYSA-N	27766325.944476612	27328136.182607386	8815075.862695077	12760666.804811046	16515716.794578308	13510883.035100238	8879557.173991563	5199869.023160876	10667484.26579641	23915654.390345532	11519789.039849915	15951508.228028348	16831847.002688	16288663.516071288	15190428.014560144
Com_3300_pos	1,2-Disehydronorcoclaurine	P	C16H15NO3	269.105	270.112223982834	0.988524844073305	[M+H]+	5.068	0.518556815365294	2	C18	Organoheterocyclic compounds	Isoquinolines and derivatives	Benzylisoquinolines	"-"	HMDB0302245	-	-	-	622629	OC1=CC=C(CC2=NCCC3=C2C=C(O)C(O)=C3)C=C1	CCGUUHSJCGMIMD-UHFFFAOYSA-N	10562122.951518277	3199852.8765252754	16434011.413695388	25047115.972310692	127534.19649644662	61250.66886718139	35428477.41986784	63606401.0869588	62221478.398306616	19807091.90047154	17220955.902133707	34666528.89342196	30232811.2388611	30178618.348207295	24584764.61004819
Com_1589_pos	Succinic anhydride	P	C4H4O3	100.016	101.023316711902	0.332827561130536	[M+H]+	2.649	0.552011516600209	2	C18	Organic acids and derivatives	Carboxylic acids and derivatives	Dicarboxylic acids and derivatives	"108-30-5"	HMDB0032523	C19524	-	-	7922	O=C1CCC(=O)O1	RINCXYDBBGOEEQ-UHFFFAOYSA-N	1117536.5479570648	432679.2769200966	15123042.36877952	7738917.542953962	9764942.456461862	1276924.705918782	3689725.5806988883	21862070.25241152	4170115.452497683	362290.3321860035	910685.2070950094	3246207.6257518576	5346962.60714331	5059336.294814359	5492490.061490739
Com_3112_pos	L-Pyridosine	P	C12H18N2O4	254.127	255.133445776531	2.02349280865293	[M+H]+	4.923	0.541950269629922	2	C18	Organic acids and derivatives	Carboxylic acids and derivatives	Amino acids, peptides, and analogues	"31489-08-4"	HMDB0029443	-	-	-	15664012	CC1=CC(=O)C(O)=CN1CCCCC(N)C(O)=O	HNGPZFLHRXCYGZ-UHFFFAOYSA-N	5857425.7058485765	3334042.604492083	12835606.874895765	20699974.215738352	17349049.984261334	10683642.662251381	11476707.642338261	4237791.568215743	4649538.775899098	9001102.997075742	20174915.007110283	6500416.663549437	9371441.9517681	16123618.758486127	8849556.442949083
Com_5451_pos	PC(18:1(12Z)-2OH(9,10)/18:3(9Z,12Z,15Z))	P	C44H80NO10P	813.552	814.559364050122	0.0910207618722632	[M+H]+	11.717	0.535454137903251	2	C18	-	-	-	"-"	HMDB0286781	-	-	-	-	[H][C@@](COC(=O)CCCCCCC[C@@H](O)[C@H](O)C\C=C/CCCCC)(COP([O-])(=O)OCC[N+](C)(C)C)OC(=O)CCCCCCC\C=C/C\C=C/C\C=C/CC	XXWZNUPXPXIGPI-GQIDFRJBSA-N	10404051.599609885	8169256.398389643	3218222.440815591	4588596.863963556	408002.93819707783	1256183.8504594387	398339.42383443366	5787124.435488542	5722064.489131165	25008581.272446454	1630905.2705514673	4088939.2055447334	5100683.4421875	4421634.338472265	3611702.7561295796
Com_4431_pos	N-Palmitoyl Lysine	P	C22H44N2O3	384.335	385.342094648163	1.02866416414083	[M+H]+	8.353	0.523186859763466	2	C18	Organic acids and derivatives	Carboxylic acids and derivatives	Amino acids, peptides, and analogues	"-"	HMDB0241929	-	-	-	9821462	CCCCCCCCCCCCCCCC(=O)NC(CCCCN)C(O)=O	OLDGKSQBWGEFNM-UHFFFAOYSA-N	25378229.24708409	11249511.86131492	17125092.185408928	27057187.10356053	26024649.697893813	34078917.30817117	21577517.079714525	39525600.274899945	29689250.60249736	19256211.279710084	46156098.705327086	30820067.695310988	20584464.4185965	22272941.554286983	19731685.310407765
Com_3530_pos	Citrusinine II	P	C15H13NO5	287.079	288.086139654061	1.84738436277056	[M+H]+	5.343	0.563663707199666	2	C18	Organoheterocyclic compounds	Quinolines and derivatives	Benzoquinolines	"86680-33-3"	HMDB0030373	-	-	-	10016895	COC1=C(O)C=C(O)C2=C1N(C)C1=C(C=CC=C1O)C2=O	QEGXAAUCDUFHPJ-UHFFFAOYSA-N	3347720.8997658244	3.82694e+06	3063007.2026922354	3448268.31571676	2202683.5349846403	1631679.149791729	3760325.6427101623	5810768.263291084	6062244.738611647	3979034.505298713	2901248.865087034	4521478.8149554115	3837571.4105134	4661007.731923965	3651763.05725473
Com_2697_pos	Butalbital	P	C11H16N2O3	224.116	225.122623050609	3.42210767193456	[M+H]+	6.014	0.583118412248266	2	C18	Organoheterocyclic compounds	Diazines	Pyrimidines and pyrimidine derivatives	"77-26-9"	HMDB0014386	-	-	-	2481	CC(C)CC1(CC=C)C(=O)NC(=O)NC1=O	UZVHFVZFNXBMQJ-UHFFFAOYSA-N	2866730.5736388536	2009125.9158412106	4688372.458832152	2889758.5175142577	3888098.3306061043	2788186.8297309615	5006364.175714034	1292896.0410582377	2732547.7958264067	2169607.8753364566	1763600.688683145	1747054.8347171952	2222490.83984375	3382944.6853129133	2607932.328267352
Com_3785_pos	2-Heptadecylfuran	P	C21H38O	306.292	307.299188980291	1.21132577430202	[M+H]+	10.943	0.725117597634062	2	C18	Organoheterocyclic compounds	Heteroaromatic compounds	-	"208329-97-9"	HMDB0033608	-	-	-	183142	CCCCCCCCCCCCCCCCCC1=CC=CO1	ZDPKHSYNGVAHHN-UHFFFAOYSA-N	11192733.091274126	10427780.997535333	9435689.804775722	10683046.83103974	11737402.662750864	11743107.86335497	17449248.678057037	16122965.469066352	15045059.157787524	22027235.797322683	15043592.16198697	16914657.309257347	10618654.7462741	11722125.031540247	10262541.605290959
Com_1910_pos	3-Phenyl-4-pentenal	P	C11H12O	160.089	161.09609519034	0.0925090267174008	[M+H]+	5.523	0.652871004379214	2	C18	Benzenoids	Benzene and substituted derivatives	-	"939-21-9"	HMDB0038790	-	-	-	61243	C=CC(CC=O)C1=CC=CC=C1	XQTAGXUFCZLHIQ-UHFFFAOYSA-N	15288229.822426636	12471311.535181616	10648485.260916932	15390525.150999485	18532842.354173876	13381865.844268395	14407407.017955706	20192564.017273903	31260630.470294375	33037151.30748409	12826805.073597848	34941856.68459545	24418254.2634938	23875907.06076864	30492722.2421115
Com_5134_pos	LysoPC(18:2(9Z,12Z)/0:0)	P	C26H50NO7P	519.332	542.321095169965	1.14537419942679	[M+Na]+	9.19	0.620569286051465	2	C18	Lipids and lipid-like molecules	Glycerophospholipids	Glycerophosphocholines	"22252-07-9"	HMDB0010386	-	-	LMGP01050035	11005824	CCCCC\C=C/C\C=C/CCCCCCCC(=O)OC[C@@H](O)COP([O-])(=O)OCC[N+](C)(C)C	SPJFYYJXNPEZDW-FTJOPAKQSA-N	14845951.270988407	8973377.430852227	6876900.984910114	8806004.063104052	1171863.3190805754	768108.4617769296	6548752.968777009	3666493.3593123597	5263120.481507257	11188904.153820517	973648.9423233237	3402758.5999694783	6804337.55700988	7146533.273572065	6102017.637292275
Com_3095_pos	Neopterin	P	C9H11N5O4	253.081	254.089079946786	2.64716235040341	[M+H]+	5.502	0.506132769764624	2	C18	Organoheterocyclic compounds	Pteridines and derivatives	Pterins and derivatives	"2009-64-5"	HMDB0000845	C05926	map00790	-	135408877	NC1=NC2=C(N=C(C=N2)C(O)C(O)CO)C(=O)N1	BMQYVXCPAOLZOK-UHFFFAOYSA-N	3037229.194520361	2290894.4481193684	673839.8257812128	297426.7384588579	949463.4713563491	155536.88325703357	4116049.0090983715	9228759.891275428	8090042.28486021	2740136.560233964	2842412.3186593736	7249655.235355535	3520790.7769422	3884983.800940183	3854097.503126892
Com_2565_pos	Valylproline	P	C10H18N2O3	214.132	215.138920119021	0.559846844683186	[M+H]+	4.866	0.65749544924842	2	C18	Organic acids and derivatives	Carboxylic acids and derivatives	Amino acids, peptides, and analogues	"20488-27-1"	HMDB0029135	-	-	-	9837272	CC(C)[C@H](N)C(=O)N1CCC[C@H]1C(O)=O	GIAZPLMMQOERPN-YUMQZZPRSA-N	39049336.41502779	14651701.047560668	20491578.996508315	37383131.525625795	34003836.017628066	22799845.747844018	39765499.799084686	13055074.758595696	13927122.834560845	20259527.833500214	26261956.835493237	34581491.53785127	25517994.7987543	25282836.229524016	24571883.145052716
Com_1649_pos	2-(1-Propenyl)-delta1-piperideine	P	C8H13N	123.105	124.11213382798	0.274790097581332	[M+H]+	1.469	0.538786783795343	2	C18	Organoheterocyclic compounds	Pyridines and derivatives	Hydropyridines	"16543-92-3"	HMDB0033365	-	-	-	56972723	C\C=C/C1=NCCCC1	SOEACRLLVZHBKW-DJWKRKHSSA-N	14055645.427144704	5011915.532868398	363072.5811771979	110618.28045842187	2319229.6569769206	1257406.662132623	6392337.988012879	9136884.832637437	4905786.898968656	5262049.10812916	5989748.495928759	6890699.083151376	6600830.18233155	6110999.693179231	6128594.696310783
Com_2846_pos	Limazocic	P	C8H13NO3S2	235.034	236.040500488459	2.08272925039326	[M+H]+	1.365	0.546188790496819	2	C18	Organic acids and derivatives	Carboxylic acids and derivatives	Amino acids, peptides, and analogues	"-"	HMDB0254094	-	-	-	18755209	CC1(C)CSSCC(NC1=O)C(O)=O	PTARWFJHCZHOGS-UHFFFAOYSA-N	1428289.6752696545	1347143.7136113613	506233.52852277306	498204.9143948191	574736.968108186	822166.6169773127	831185.1655726619	199545.268417092	178820.55748200952	802944.6373320287	1001292.3367052283	238894.33406952771	855983.026477214	899742.4962431275	826566.6672355797
Com_5384_pos	PC(14:0/18:1(9Z))	P	C40H78NO8P	731.547	732.554467508619	0.898792640050113	[M+H]+	10.599	0.615486086694226	2	C18	Lipids and lipid-like molecules	Glycerophospholipids	Glycerophosphocholines	"-"	HMDB0007873	-	-	LMGP01010492	24778620	CCCCCCCCCCCCCC(=O)OC[C@]([H])(COP([O-])(=O)OCC[N+](C)(C)C)OC(=O)CCCCCCC\C=C/CCCCCCCC	NXASLICYTANYBI-OQHNRNOKSA-N	41307748.71067162	56730919.0236074	28014379.98501456	54062179.46207928	27189677.34161236	21603863.074650835	14341959.220878735	7921450.334570884	18452757.07703071	5551991.828317428	9351306.602008311	18146113.935406648	35805915.7300589	29766791.143074445	42386645.0968368
Com_2788_pos	Ibudilast	P	C14H18N2O	230.142	231.148825237253	1.67184997733759	[M+H]+	6.195	0.510822996066813	2	C18	Organoheterocyclic compounds	Pyrazolopyridines	-	"50847-11-5"	HMDB0015614	-	-	-	3671	CC(C)C(=O)C1=C2C=CC=CN2N=C1C(C)C	ZJVFLBOZORBYFE-UHFFFAOYSA-N	1318785.2686972	759531.8344706772	1959947.066633305	2173746.85065285	4047585.2173797395	5300156.434051538	1542404.2125774606	1164649.0030375076	1209711.5534503954	1070186.684616738	1796271.6797649718	1132107.513565975	1717956.05135612	2190749.3647234365	1881364.9818737488
Com_1743_pos	Cyclopentamine	P	C9H19N	141.152	142.159012033678	0.268975212828559	[M+H]+	7.879	0.544244535553052	2	C18	Organic nitrogen compounds	Organonitrogen compounds	Amines	"102-45-4"	HMDB0250666	-	-	-	7608	CNC(C)CC1CCCC1	HFXKQSZZZPGLKQ-UHFFFAOYSA-N	17235494.256501418	18708819.62451909	13512465.353509508	47797113.40241145	38248447.41278972	84579388.27747196	50242410.51454317	55077224.41515866	38137604.592237316	53236522.12806748	71304656.34842393	97857200.61293532	11036663.3894449	11159302.537773183	12630666.024751449
Com_5438_pos	PC(20:3(8Z,11Z,14Z)-2OH(5,6)/14:0)	P	C42H78NO10P	787.536	788.543854890617	0.272864382398538	[M+H]+	11.72	0.567044396177946	2	C18	-	-	-	"-"	HMDB0285627	-	-	-	-	[H][C@@](COC(=O)CCCC(O)C(O)C\C=C/C\C=C/C\C=C/CCCCC)(COP([O-])(=O)OCC[N+](C)(C)C)OC(=O)CCCCCCCCCCCCC	ACOLOYZTUQDCNT-KUGOMMNESA-N	12730571.756437747	2865543.044361969	9901438.3564807	39512318.28841853	4134462.2168955174	6793009.40601364	16467747.680031776	10980096.779430343	9857094.799939241	17210040.85267266	18542064.892156694	23450505.266442865	8017754.26387994	8101035.3714348925	4817131.2330815755
Com_2995_pos	Lysylvaline	P	C11H23N3O3	245.174	246.180880660963	1.46564939570758	[M+H]+	1.441	0.612343657689108	2	C18	Organic acids and derivatives	Carboxylic acids and derivatives	Amino acids, peptides, and analogues	"20556-11-0"	HMDB0028964	-	-	-	6992341	CC(C)[C@H](NC(=O)[C@@H](N)CCCCN)C(O)=O	YQAIUOWPSUOINN-IUCAKERBSA-N	3524373.1074880557	3057427.323481099	3804470.4621285694	7184842.007411891	6923225.38295666	4128230.8567990633	2509720.5757091385	726105.9990409317	609553.968987327	1176449.6454429	2308908.209364937	1047072.943833349	2925423.70498631	3021581.122117339	2746324.956997617
Com_2934_pos	Dioctylamine	P	C16H35N	241.277	242.28365097447	2.48273003282522	[M+H]+	8.512	0.591368024154777	2	C18	Organic nitrogen compounds	Organonitrogen compounds	Amines	"106-20-7"	HMDB0251428	-	-	-	3094	CCCCCCCCNCCCCCCCC	LAWOZCWGWDVVSG-UHFFFAOYSA-N	13212494.898141563	10034863.76229394	12951589.524462972	8283362.187493254	9341469.048296515	9222607.1811859	5553229.623618376	10155645.345807048	10766381.634373266	10362920.066003477	10231427.083673231	11446047.401651636	10471280.4329092	10082042.776821768	10693041.907512456
Com_2611_pos	Lysylalanine	P	C9H19N3O3	217.143	218.149777738028	0.747259828745107	[M+H]+	4.706	0.52820724275557	2	C18	Organic acids and derivatives	Carboxylic acids and derivatives	Amino acids, peptides, and analogues	"17043-71-9"	HMDB0028944	-	-	-	7010504	C[C@H](NC(=O)[C@@H](N)CCCCN)C(O)=O	QOOWRKBDDXQRHC-BQBZGAKWSA-N	1251194.2881313516	692597.7952515223	81986.7513255239	904411.9918617553	609509.2603705545	346848.8190282424	737564.3305969116	140028.01112040615	298927.0001976772	2632784.705691189	1311404.1743212687	142404.7203721457	695989.252898623	561948.0756960606	629588.9330186044
Com_2704_pos	3-Pentadecenal	P	C15H28O	224.214	225.220963500341	1.54539700250735	[M+H]+	8.575	0.695532239503724	2	C18	Lipids and lipid-like molecules	Fatty Acyls	Fatty aldehydes	"140899-08-7"	HMDB0040377	-	-	-	15138499	CCCCCCCCCCC\C=C\CC=O	CLUQHDODXPPERO-OUKQBFOZSA-N	8127567.467766052	7434159.099315692	7645439.134580185	8899764.903131003	11957176.54655464	6385546.027064316	6260717.808298503	4147979.6654148125	5312409.781460717	5461712.39424083	7374674.452561146	5914150.58120068	7521956.47738008	8040692.31554866	7396948.960819198
Com_3006_pos	Glutamylvaline	P	C10H18N2O5	246.122	247.12832857003	2.19984770133514	[M+H]+	1.461	0.620376122976039	2	C18	Organic acids and derivatives	Carboxylic acids and derivatives	Amino acids, peptides, and analogues	"5879-06-1"	HMDB0028832	-	-	-	6992567	CC(C)[C@H](NC(=O)[C@@H](N)CCC(O)=O)C(O)=O	SITLTJHOQZFJGG-XPUUQOCRSA-N	5507844.057251024	4717487.748371127	7116153.711622205	10334688.688195476	12311375.92085793	10421287.122281464	8240292.261926588	6096415.567117534	4648978.871623713	6969457.736479087	7499991.663723519	6997249.922686261	7154352.47672075	7299544.971119889	6779291.457608722
Com_3867_pos	2,2,6,10,14-Pentamethylpentadecanoic acid	P	C20H40O2	312.303	313.30973113685	1.27716790141315	[M+H]+	10.602	0.656224561268818	2	C18	Lipids and lipid-like molecules	Prenol lipids	Diterpenoids	"122706-67-6"	HMDB0031318	-	-	-	85599123	CC(C)CCCC(C)CCCC(C)CCCC(C)(C)C(O)=O	FDHVMORBQIKTOA-UHFFFAOYSA-N	868007.4256025968	1752373.0867356462	1856109.8309642505	3061098.935318714	2527978.5775203886	3286551.911375024	1423385.999817783	1943327.0712101453	2060133.4397234395	2242602.7915517692	3536166.6626307974	1865133.5501350851	1185585.64021204	1865696.6161900028	1049190.2707126883
Com_5136_pos	LysoPC(18:1(9Z)/0:0)	P	C26H52NO7P	521.348	544.337629123101	0.554568202679012	[M+Na]+	9.784	0.720814727789219	2	C18	Lipids and lipid-like molecules	Glycerophospholipids	Glycerophosphocholines	"19420-56-5"	HMDB0002815	-	-	LMGP01050032	16081932	CCCCCCCC\C=C/CCCCCCCC(=O)OC[C@@H](O)COP([O-])(=O)OCC[N+](C)(C)C	YAMUFBLWGFFICM-PTGWMXDISA-N	24646202.580322985	4869530.887353367	13940154.241020635	42707779.46641884	12103715.005174696	8906523.477176083	17746488.78430903	6454928.735982783	10704665.183071332	16772077.462709453	12044704.487946264	13858004.962426117	14277542.3165608	18563176.642158017	13781891.888434066
Com_3471_pos	12-Hydroxynevirapine	P	C15H14N4O2	282.112	283.118373286086	2.15061607520119	[M+H]+	4.946	0.518161644125925	2	C18	Organic nitrogen compounds	Organonitrogen compounds	Amines	"-"	HMDB0013911	-	-	-	453338	OCC1=C2NC(=O)C3=C(N=CC=C3)N(C3CC3)C2=NC=C1	SEBABOMFNCVZGF-UHFFFAOYSA-N	6514559.956393386	2633046.204786126	29272.42898607284	94320.13536802451	810360.7987806491	69720.24138198757	1347050.9918629902	2650538.4363617864	3451395.145442243	2600726.1460644705	133715.2798684761	3055688.4246845664	2057638.34138672	1461282.6670172333	1892507.3915621266
Com_3609_pos	3-Hydroxy-4-(4-hydroxyphenyl)-1H,3H-naphtho[1,8-cd]pyran-1-one	P	C18H12O4	292.074	293.080759342843	0.344629472668734	[M+H]+	5.517	0.727877860352099	2	C18	Benzenoids	Naphthalenes	Phenylnaphthalenes	"-"	HMDB0039405	-	-	-	11033651	OC1OC(=O)C2=CC=CC3=C2C1=C(C=C3)C1=CC=C(O)C=C1	LIFGUYJSGKEZDL-UHFFFAOYSA-N	37027001.64287367	32684913.44922681	22923529.041662917	10521647.939433489	2762090.2090215064	1814552.6172130487	24065582.540378764	57358813.325704485	64530990.28863406	54459694.860620745	21930649.23606637	53303148.59619124	39491607.9582269	39869885.90041312	38925791.3589646
Com_3593_pos	Fluasterone	P	C19H27FO	290.205	291.211652021182	0.820038091080737	[M+H]+	7.688	0.54742825718193	2	C18	Lipids and lipid-like molecules	Steroids and steroid derivatives	Androstane steroids	"-"	HMDB0252321	-	-	-	21906940	CC12CCC3C(CC=C4CCCCC34C)C1CC(F)C2=O	VHZXNQKVFDBFIK-UHFFFAOYSA-N	2255067.032696286	2130303.3058783165	2282253.3329807473	3604440.714883025	4304113.49554215	5635202.142030913	4106330.3191719344	3013486.7128232755	2859881.1006175214	3068492.44612811	4319034.52988993	5686861.645237845	1265826.0504427	1451141.1881432259	1337268.6623749232
Com_4429_pos	N-Myristoyl Arginine	P	C20H40N4O3	384.31	385.317040337585	0.779741312479602	[M+H]+	5.989	0.510890073915009	2	C18	Organic acids and derivatives	Carboxylic acids and derivatives	Amino acids, peptides, and analogues	"-"	HMDB0242046	-	-	-	22266947	CCCCCCCCCCCCCC(=O)NC(CCCN=C(N)N)C(O)=O	ANKFOZDLPDQNEO-UHFFFAOYSA-N	302561975.922992	12804803.5426206	208611587.67866528	465372754.0713872	8830466.347923499	55553156.163720995	491808938.0814617	245772178.1780328	65524819.799041174	127661992.31388861	68913660.14381826	34220039.355156876	163751672.644334	162865179.16202113	166664538.17478743
Com_3283_pos	9-Octadecen-1-amine	P	C18H37N	267.293	268.299352610499	2.04790368674624	[M+H]+	8.659	0.665501468615376	2	C18	Organic nitrogen compounds	Organonitrogen compounds	Amines	"-"	HMDB0244390	-	-	-	8219	CCCCCCCCC=CCCCCCCCCN	QGLWBTPVKHMVHM-UHFFFAOYSA-N	21179232.006319392	13558528.591306442	10735601.414951129	7236212.926413091	16257596.200471917	13761030.5147824	7454590.756921038	8669275.733983848	8698794.60411121	15035000.678573713	22419529.075887706	13363626.771416077	12288054.8247585	13669829.822756954	12692652.554753736
Com_3169_pos	Glutaminylhydroxyproline	P	C10H17N3O5	259.117	260.123712081603	1.57426444567377	[M+H]+	1.458	0.576315201776642	2	C18	Organic acids and derivatives	Carboxylic acids and derivatives	Amino acids, peptides, and analogues	"-"	HMDB0028798	-	-	-	69040781	N[C@@H](CCC(N)=O)C(=O)N1C[C@H](O)C[C@H]1C(O)=O	HNXKAWFNQGNMNH-VQVTYTSYSA-N	5393599.155919235	2910294.1710036746	7761910.105240009	12898416.569447236	16743775.37566813	12528933.353679704	18123439.531608533	5940298.61465411	6492433.325944648	5817194.759659414	9796327.866523469	4932713.870076452	10269247.1213352	9251668.836674444	9988197.573611785
Com_2037_pos	Hydantoin-5-propionic acid	P	C6H8N2O4	172.048	173.055574038513	0.790251342736741	[M+H]+	1.43	0.662106870681916	2	C18	Organoheterocyclic compounds	Azolidines	Imidazolidines	"5624-26-0"	HMDB0001212	C05565	map00340	-	782	OC(=O)CCC1NC(=O)NC1=O	VWFWNXQAMGDPGG-UHFFFAOYSA-N	238229.78411830193	133562.7373709514	1547189.8498017716	2557346.6702699345	2901906.4553688923	1663146.8191542823	1939381.9951130173	664986.874545762	778988.020824143	509372.81705099	1488203.153010544	671784.3392624384	934211.337593042	1265776.2588343562	1121672.500712825
Com_5206_pos	(2R,3Z)-Phycocyanobilin	P	C33H38N4O6	586.279	587.286408705782	0.0533776759198086	[M+H]+	8.665	0.518732701625819	2	C18	Organoheterocyclic compounds	Tetrapyrroles and derivatives	Bilirubins	"-"	HMDB0242598	-	-	-	365902	CCC1=C(C)C(C=C2NC(=CC3=C(CCC(O)=O)C(C)=C(N3)C=C3NC(=O)C(C)C3=CC)C(CCC(O)=O)=C2C)=NC1=O	NNMALANKTSRILL-UHFFFAOYSA-N	3430681.173971503	1367466.2319596598	1983110.601690311	3598774.2359394995	7677375.295559953	6185347.25534905	3058838.8053372186	1716570.9866961183	3623072.317918987	2793640.3697612835	4961368.766977787	3198054.4873850285	3072970.22902731	3518931.5179904737	3730451.118492503
Com_2389_pos	(S)-9-Hydroxy-10-undecenoic acid	P	C11H20O3	200.141	201.147988115802	2.75747366204606	[M+H]+	7.791	0.577523915375511	2	C18	Organic acids and derivatives	Hydroxy acids and derivatives	Medium-chain hydroxy acids and derivatives	"-"	HMDB0032662	-	-	LMFA01050436	10465398	OC(CCCCCCCC(O)=O)C=C	CJUFNYIRKDOQMC-UHFFFAOYSA-N	27135979.197256934	28345503.413797557	25802335.81514705	51513429.60234171	47420380.33825411	80652660.74578969	58395451.95155729	55211052.20215259	41651190.93863304	51474087.72706192	66200791.69674906	77744879.56647418	19787571.978461	19520014.909292124	20050372.297627863
Com_5380_pos	PC(16:0/15:0)	P	C39H78NO8P	719.547	720.554480931917	0.932437177767432	[M+H]+	11.104	0.606671188028597	2	C18	Lipids and lipid-like molecules	Glycerophospholipids	Glycerophosphocholines	"-"	HMDB0007967	C00157	-	LMGP01010562	24778680	[H][C@@](COC(=O)CCCCCCCCCCCCCCC)(COP([O-])(=O)OCC[N+](C)(C)C)OC(=O)CCCCCCCCCCCCCC	NPGWXTIWUUFYAB-DIPNUNPCSA-N	34891627.07889663	40751338.81190129	53477849.27544503	42781414.15964387	26938960.895682033	21694815.052416448	17766862.485484444	15110288.411422199	30767810.364379868	21494682.411259092	20706648.966238126	28688927.254977286	30572039.5018182	43927620.788388185	46204966.11259098
Com_1659_pos	5-Ethyl-2-methylthiazole	P	C6H9NS	127.046	128.053667248298	6.27529395947793	[M+H]+	4.866	0.595066958300119	2	C18	Organoheterocyclic compounds	Azoles	Thiazoles	"19961-52-5"	HMDB0040096	-	-	-	519732	CCC1=CN=C(C)S1	JIZHATVFRZONHT-UHFFFAOYSA-N	2482706.182878478	324518.4993012209	929488.3333490478	520858.27708089794	1834438.9506048064	920014.6194114047	625742.2363872702	175015.12548267795	308625.7881128492	423434.122426424	464308.5536634572	841673.3260620118	587307.288102638	501770.9450435374	551927.0521849052
Com_1723_pos	2-Methyl-5-propylpyrazine	P	C8H12N2	136.1	137.107516283115	1.22177115286066	[M+H]+	5.259	0.515564978599146	2	C18	Organoheterocyclic compounds	Diazines	Pyrazines	"29461-03-8"	HMDB0040000	-	-	-	122383	CCCC1=NC=C(C)N=C1	DAOYAWODBHNYDA-UHFFFAOYSA-N	181635.78631285322	652425.8222326499	1814444.4437934633	1772580.9201979304	3555430.1669620406	3166218.9602782913	2037544.478535401	574738.7722180331	114276.02990554122	4412195.435740209	1596214.5843258176	1392100.5861842893	1208424.16517745	800632.5823623724	1109924.0326678138
Com_2320_pos	Acetyl 4-aminosalicylic acid	P	C9H9NO4	195.053	196.060203375704	1.3156633607692	[M+H]+	1.457	0.562703771370569	2	C18	Benzenoids	Benzene and substituted derivatives	Benzoic acids and derivatives	"-"	HMDB0247923	-	-	-	147034	CC(=O)OC1=C(C=CC(N)=C1)C(O)=O	OGBZOXBEULJKHF-UHFFFAOYSA-N	1930864.0926555917	2191322.8895338415	2121134.1054352457	4420874.412018501	3429482.9163335687	1776465.684837818	2368103.8937750007	3331160.1878674617	2067224.4336708228	1942957.7932636242	1862651.5630014262	2308023.294594524	2026230.97025593	2837638.9585182266	2437945.47234572
Com_3273_pos	cis-Linoleic acid	P	C17H30O2	266.225	267.231171119648	2.66271563641883	[M+H]+	8.322	0.582663738058181	2	C18	Lipids and lipid-like molecules	Fatty Acyls	Fatty acids and conjugates	"-"	HMDB0250290	-	-	LMFA01031075	-	CCCCC=CCC=CCCCCCCCC(O)=O	LEIXEEFBKOMCEQ-UHFFFAOYSA-N	1303539.3520632824	708935.5330908751	1819820.2591306951	953707.5970891801	1498557.2507992408	2967445.730307602	2163129.074329449	789330.5204605768	881737.5074480398	669385.099910973	2295242.4034832134	176524.50976432842	999288.391350052	1858098.6025855457	1615446.3513134713
Com_1897_pos	Calystegine A7	P	C7H13NO3	159.09	160.096707498275	0.832875153054808	[M+H]+	4.986	0.527596815033971	2	C18	Alkaloids and derivatives	Tropane alkaloids	-	"197565-90-5"	HMDB0036384	-	-	-	101409755	OC1CC(O)C2(O)CCC1N2	FSMRMYVITPBGGD-UHFFFAOYSA-N	2280503.8541832888	622685.1512556035	2188140.392651836	14633289.080199724	19888212.438605648	7977252.257790075	4724061.56326447	2575659.461915272	2475283.4885921096	2538475.9071395905	2812241.744242378	2931387.1855075057	5290001.16808147	5323653.599743779	4742044.807371906
Com_3023_pos	Glutaminylthreonine	P	C9H17N3O5	247.117	248.123908616027	0.855400992170486	[M+H]+	1.441	0.611116495531249	2	C18	Organic acids and derivatives	Carboxylic acids and derivatives	Amino acids, peptides, and analogues	"74408-69-8"	HMDB0028807	-	-	-	53877870	C[C@@H](O)[C@H](NC(=O)[C@@H](N)CCC(N)=O)C(O)=O	HHSJMSCOLJVTCX-ZDLURKLDSA-N	1872630.4128379046	1107859.6699282578	1333285.5689815264	2207692.8613643157	4181757.730722419	2632918.1184763545	2017539.768276965	924771.512678012	903621.8035161828	3363956.570415251	318830.73814826866	1572901.9426083497	2044402.02777606	2043333.0742020088	1679862.727833944
Com_2978_pos	Hydroxyprolyl-Isoleucine	P	C11H20N2O4	244.142	245.149313402971	1.21485304618567	[M+H]+	4.863	0.562819786703754	2	C18	Organic acids and derivatives	Carboxylic acids and derivatives	Amino acids, peptides, and analogues	"-"	HMDB0028866	-	-	-	61157357	CCC(C)C(NC(=O)C1CC(O)CN1)C(O)=O	JKCPTRCNCMWJJG-UHFFFAOYSA-N	17545329.240024563	12206714.889554204	10427187.119044537	34745623.60184411	35208146.5892194	22577579.876656063	24723117.132656157	10045260.958897786	16697498.882971365	16810765.693873227	33694102.63697065	13151950.470002394	22766998.2215735	21521283.490507327	17639653.096980732
Com_1895_pos	L-Hexahydro-3-imino-1,2,4-oxadiazepine-3-carboxylic acid	P	C5H9N3O3	159.064	160.07172926119	0.246825766666412	[M+H]+	1.405	0.599169329311654	2	C18	Organic acids and derivatives	Carboxylic acids and derivatives	Amino acids, peptides, and analogues	"21539-44-6"	HMDB0030402	-	-	-	86205608	OC(=O)C1CCONC(=N)N1	UZFZWWMIJQSJMA-UHFFFAOYSA-N	188071.4668092476	488155.97313898976	968276.0135102172	2530183.928570507	2570730.439625186	1648481.7970496933	735695.7107517387	317373.4447803321	162058.40303064525	464916.22165567806	1029609.5246033868	370199.8544193808	723405.189628516	861459.1244912005	684724.7310233938
Com_4890_pos	Kaempferol 7-O-glucoside	P	C21H20O11	448.101	449.107635222851	0.501622111373168	[M+H]+	5.159	0.652907387281823	2	C18	Phenylpropanoids and polyketides	Flavonoids	Flavonoid glycosides	"-"	HMDB0244737	-	-	-	5480982	OCC1OC(OC2=CC(O)=C3C(=O)C(O)=C(OC3=C2)C2=CC=C(O)C=C2)C(O)C(O)C1O	YPWHZCPMOQGCDQ-UHFFFAOYSA-N	740363.0211418889	956815.6472294098	999460.2947545704	484766.94772057416	627247.6620324613	615259.8057337167	1661790.3692301172	4853723.081439614	1898455.9103114982	13936269.091977546	235056.07328153952	43643453.6368913	7787658.87718507	7551104.500052476	7405526.154531609
Com_1864_pos	2,4-Dimethyl-5-propylthiazole	P	C8H13NS	155.077	156.085021099363	5.4882418183303	[M+H]+	1.453	0.506823569522694	2	C18	Organoheterocyclic compounds	Azoles	Thiazoles	"41981-70-8"	HMDB0040071	-	-	-	521079	CCCC1=C(C)N=C(C)S1	BNONKJGVAXAEFW-UHFFFAOYSA-N	23011229.377227925	7496192.118497375	4570707.349327324	15458428.202485142	9280893.817632137	6118596.407298348	11513853.119158408	17022305.34188952	6318029.572281647	637884.5366761918	7540101.8106462555	12858819.039399972	10207468.2660422	9908051.343666658	10071370.34864563
Com_2505_pos	Labienoxime	P	C13H23NO	209.178	210.184792282056	2.23598099910201	[M+H]+	9.511	0.555722734263523	2	C18	Organic nitrogen compounds	Organonitrogen compounds	Oximes	"81783-01-9"	HMDB0036031	-	-	-	6432934	CC(C)C(=N\O)\C(C)(C)C\C=C(/C)C=C	MEJYWDUBOCZFFS-FENWIEIGSA-N	25620935.69169971	35620182.99986165	32127304.7090045	22224080.119838804	18044667.673703115	20187244.987510517	26887094.2836464	31602805.81661329	30107508.922057007	26113416.713229366	26327334.954426523	24669651.944428243	31852423.7169857	32108977.04343318	29930483.893160522
Com_4045_pos	6-Hydroxy-8-heneicosanone	P	C21H42O2	326.318	327.325701006676	0.242074319529027	[M+H]+	11.531	0.507635050482268	2	C18	Lipids and lipid-like molecules	Fatty Acyls	Fatty alcohols	"-"	HMDB0035668	-	-	-	131751835	CCCCCCCCCCCCCC(=O)CC(O)CCCCC	HZCLQZNWJWBYLN-UHFFFAOYSA-N	616438.7025476838	241178.9577851235	1211711.2097186798	2034940.8099345916	1186506.3990124706	2465022.5414907937	1139680.5695198318	1876556.1810418474	1394720.686051902	1231349.917465357	1017614.3958131794	1290410.9755906386	1252714.42582855	895089.8714887567	1050671.3604700381
Com_3998_pos	4,6-Heneicosanedione	P	C21H40O2	324.303	325.309717878689	1.27079159624078	[M+H]+	10.932	0.637759400082707	2	C18	Organic oxygen compounds	Organooxygen compounds	Carbonyl compounds	"-"	HMDB0035571	-	-	-	131751805	CCCCCCCCCCCCCCCC(=O)CC(=O)CCC	QTRYUTJOIDZDOP-UHFFFAOYSA-N	32105237.787481517	28091443.454773378	29422995.841598693	37932172.80912737	30533931.22904568	36652151.55106392	42147161.55513037	49736144.01613529	49715413.97806435	68199672.97136877	45142845.36498445	54224313.82086711	32264670.7621831	33019591.442295525	35203841.018914096
Com_1794_pos	(2R,3R,4R)-2-Amino-4-hydroxy-3-methylpentanoic acid	P	C6H13NO3	147.09	148.096851684767	0.0794398228647796	[M+H]+	1.437	0.698631549063737	2	C18	Organic acids and derivatives	Carboxylic acids and derivatives	Amino acids, peptides, and analogues	"-"	HMDB0029449	-	-	LMFA01050440	-	CC(O)C(C)C(N)C(O)=O	OSCCDBFHNMXNME-UHFFFAOYSA-N	14928964.93016561	13435905.074440852	13402712.079234818	18685156.32017685	14570774.586147897	8568896.259951238	10105782.419113126	15076788.66073089	12496282.90554545	13200574.635107264	18772656.2317298	20781535.012709282	13426583.1128491	13954070.683549812	13221928.872073086
Com_2188_pos	Alanylproline	P	C8H14N2O3	186.1	187.10740726198	1.78794859381428	[M+H]+	2.194	0.523124814157336	2	C18	Organic acids and derivatives	Carboxylic acids and derivatives	Amino acids, peptides, and analogues	"13485-59-1"	HMDB0028695	-	-	-	83525	C[C@H](N)C(=O)N1CCC[C@H]1C(O)=O	WPWUFUBLGADILS-WDSKDSINSA-N	20194425.21707702	7174861.391355786	15492803.364720972	22798470.47094939	21079669.802245017	11868297.259003963	12762431.928086372	6723306.462060858	5218812.637728279	9280310.727421291	20637528.274380565	11939897.732671961	13956464.2472262	13429499.654603507	10968624.969004083
Com_5376_pos	PC(15:0/15:0)	P	C38H76NO8P	705.531	706.537818005955	0.484732935568678	[M+H]+	11.462	0.597597384186469	2	C18	Lipids and lipid-like molecules	Glycerophospholipids	Glycerophosphocholines	"-"	HMDB0007934	-	-	LMGP01010530	24778654	[H][C@@](COC(=O)CCCCCCCCCCCCCC)(COP([O-])(=O)OCC[N+](C)(C)C)OC(=O)CCCCCCCCCCCCCC	LJARBVLDSOWRJT-PSXMRANNSA-N	15689548.941138688	25348406.996977553	28363548.41823824	13352572.312703922	7767499.833729502	15936452.827275943	12350170.911901336	10065675.97475337	7142160.970410784	7900629.651880283	10649639.705732564	18099484.729894567	20509188.3817969	9884548.427288817	19116319.65870484
Com_1839_pos	Ethyl 2,3-dicyanopropionate	P	C7H8N2O2	152.059	153.065946244128	0.435648734989195	[M+H]+	5.082	0.625704983522039	2	C18	Lipids and lipid-like molecules	Fatty Acyls	Fatty acid esters	"-"	HMDB0252027	-	-	-	10725530	CCOC(=O)C(CC#N)C#N	NPZOLWMDTPEVEI-UHFFFAOYSA-N	2746299.3158870996	2090225.188762553	1990218.393076899	2576616.845086942	2649443.8283081045	3106198.950955003	2679457.8428624407	1663331.4124034788	3235297.612734545	4417172.841472935	2706850.790243532	3077586.402125101	2426060.80981934	2349660.9637360945	2285616.5083130673
Com_1728_pos	1-Methyl-1,2-dihydropyridine-3-carboxamide	P	C7H10N2O	138.079	139.086696559386	0.626881652331163	[M+H]+	4.975	0.534093219995924	2	C18	Organoheterocyclic compounds	Pyridines and derivatives	Pyridinecarboxylic acids and derivatives	"-"	HMDB0243919	-	-	-	17944990	CN1CC(=CC=C1)C(N)=O	CRJFOPZHQMBHNQ-UHFFFAOYSA-N	745133.5470583318	417186.58022468345	10596368.477424491	8693952.008625753	14736305.535632778	21552086.785922993	9277689.22891026	5667391.029901438	4516765.787901476	701895.6353587382	8155491.780720214	1345079.1445978652	6034702.67615104	5761088.805666811	6194191.2918972345
Com_4000_pos	6,8-Heneicosanedione	P	C21H40O2	324.303	325.309961400367	0.519883323293402	[M+H]+	11.451	0.575006745966139	2	C18	Organic oxygen compounds	Organooxygen compounds	Carbonyl compounds	"-"	HMDB0035570	-	-	-	91701186	CCCCCCCCCCCCCC(=O)CC(=O)CCCCC	MRBZNGRWKALXEA-UHFFFAOYSA-N	5227069.7755588535	4535358.091955062	15632404.560485983	16750066.958457055	15743962.033047825	16544223.709151193	6247913.830173874	14081801.585943135	12935340.75275792	11826894.02169947	11159192.212272393	5914962.881658201	10666178.4415781	9992677.305917978	8438048.149625994
Com_2845_pos	(5Z,8Z)-1,5,8-Heptadecatriene	P	C17H30	234.235	235.241614126894	1.86083877818924	[M+H]+	8.554	0.711670531707013	2	C18	Hydrocarbons	Unsaturated hydrocarbons	Olefins	"145297-96-7"	HMDB0041082	-	-	-	101631554	CCCCCCCC\C=C\C\C=C\CCC=C	MYHCPULNJBZGRM-HFPDKQRBSA-N	10720592.067815078	6992168.970532581	8320468.080495962	9116446.289165162	7081110.638669112	9368670.368690455	6606054.421708838	4270924.609111745	6087170.434641394	6652240.168551212	7497532.230565615	4966962.562188969	7904171.37175782	7920178.619921787	6964807.710407154
Com_3398_pos	Benzo[ghi]perylene	P	C22H12	276.094	277.102136979012	3.39369689808575	[M+H]+	4.902	0.561802414819746	2	C18	Benzenoids	Pyrenes	Benzopyrenes	"191-24-2"	HMDB0249010	C14318	-	-	9117	C1=CC2=CC=C3C=CC4=C5C6=C(C=CC=C6C(=C1)C2=C35)C=C4	GYFAGKUZYNFMBN-UHFFFAOYSA-N	41029.66323869263	165837.20658205962	957209.1154635628	993878.2512549451	26607.030657706575	21529.555561885212	4184120.0010347585	27776758.602597147	11569082.176673876	3051303.809363667	3855124.417785936	3820433.011980544	3192403.42854297	2641493.326114632	1606883.215612521
Com_3176_pos	Hydroxyprolyl-Lysine	P	C11H21N3O4	259.153	260.159996317266	1.98215848447763	[M+H]+	1.459	0.568723224457856	2	C18	Organic acids and derivatives	Carboxylic acids and derivatives	Amino acids, peptides, and analogues	"-"	HMDB0028868	-	-	-	131750767	NCCCCC(NC(=O)C1CC(O)CN1)C(O)=O	BXAQOKHDAYJQPA-UHFFFAOYSA-N	356516.8445537143	356514.82885866053	2072402.2417611303	4303845.862757963	2843989.408961791	1377829.9004689073	2056120.1464587632	1154854.2788281858	657600.1297696513	446122.5562628984	2323095.2811286245	489541.0483422835	1469386.26459297	1296311.979897454	1460311.37573272
Com_2016_pos	p-Menth-3-ene-3-thiol	P	C10H18S	170.113	171.120887987759	3.92673148527394	[M+H]+	5.831	0.592973705295588	2	C18	Lipids and lipid-like molecules	Prenol lipids	Monoterpenoids	"25946-28-5"	HMDB0038192	-	-	-	3022213	CC(C)C1CCC(C)CC1=S	MUUULGAGZBWUDA-UHFFFAOYSA-N	3022291.3109365054	2525972.1338235177	3003202.505112517	3462399.2143832734	5384025.120489794	5478523.125405954	3925995.5809269315	2486507.288341282	2589874.4713671133	2411473.428056276	4429422.485487991	2044049.6143836328	3226875.01340001	3405930.311690313	3812133.9021030497
Com_2351_pos	4-hydroxy-3-nitrophenylacetate	P	C8H7NO5	197.032	198.039442501753	1.40838876661672	[M+H]+	2.379	0.503131749470849	2	C18	Benzenoids	Phenols	Nitrophenols	"-"	HMDB0062403	-	-	-	447364	OC(=O)CC1=CC(=C(O)C=C1)[N+]([O-])=O	QBHBHOSRLDPIHG-UHFFFAOYSA-N	2040563.5551145158	35641.53832690623	1547507.8204203637	4826861.555035295	472205.22238990344	759142.2806579669	1536731.9849736616	66360.0625649241	2117069.9523185655	3103806.5841017594	3021902.73128756	1831359.249149468	2061977.51505913	1689538.588526304	1762911.3349458382
Com_3589_pos	16alpha-Fluoroestradiol	P	C18H23FO2	290.168	291.174870422701	2.20416047283374	[M+H]+	8.324	0.559378053708895	2	C18	Lipids and lipid-like molecules	Steroids and steroid derivatives	Estrane steroids	"-"	HMDB0244757	-	-	-	14211618	CC12CCC3C(CCC4=C3C=CC(O)=C4)C1CC(F)C2O	KDLLNMRYZGUVMA-UHFFFAOYSA-N	4549393.242478199	137972.7174609407	959956.2595663316	117393.14887467718	924877.2692667579	931718.0684863213	4449846.198198786	2680899.918831304	6110089.73749767	3831360.041450344	590298.3933786065	1709583.2388040859	2628787.04775668	3692670.7605684525	3648147.10516562
Com_1789_pos	Thiomorpholine 3-carboxylate	P	C5H9NO2S	147.035	148.042851495247	1.03033179082107	[M+H]+	1.384	0.542232749174476	2	C18	Organic acids and derivatives	Carboxylic acids and derivatives	Amino acids, peptides, and analogues	"-"	HMDB0059611	C03901	-	-	440159	OC(=O)C1CSCCN1	JOKIQGQOKXGHDV-UHFFFAOYSA-N	13426650.470108978	6314303.272820658	44480149.364877686	35890849.10531922	36815721.393791996	23773635.49721709	43490192.433311604	10887077.854933891	8327840.53392059	5644667.735965366	19505131.776820533	10059960.525729386	19039913.9984186	16999130.657248594	17581724.229221627
Com_3178_pos	Lysylleucine	P	C12H25N3O3	259.19	260.196474877014	1.60161905421645	[M+H]+	1.453	0.557835470355172	2	C18	Organic acids and derivatives	Carboxylic acids and derivatives	Amino acids, peptides, and analogues	"7369-79-1"	HMDB0028955	-	-	-	7016103	CC(C)C[C@H](NC(=O)[C@@H](N)CCCCN)C(O)=O	ATIPDCIQTUXABX-UWVGGRQHSA-N	4763381.691267739	1708184.4213042145	7302859.173231173	31036779.92049002	2714333.673265795	3335889.2271038783	6621153.647333863	42281.87036154132	130977.44181890978	517366.04862201103	2235780.704959443	85795.62563800487	3795822.77630409	4511055.67954362	5027322.78280786
Com_1654_pos	2-Ethyl-4,5-dimethyloxazole	P	C7H11NO	125.084	126.091459305436	0.79390959974792	[M+H]+	4.978	0.552759874359118	2	C18	Organoheterocyclic compounds	Azoles	Oxazoles	"53833-30-0"	HMDB0037865	-	-	-	62069	CCC1=NC(C)=C(C)O1	LCYOFVYHDBWYSI-UHFFFAOYSA-N	5851341.871654385	3076714.733791985	5631331.328811018	13477471.339213088	19984888.148857903	10669108.846240247	6847987.665407932	3043928.405979796	3423779.6367381373	7509962.099803862	5978386.991649685	5290526.152948184	8074183.82775232	7900741.488626799	6059664.896337706
Com_1835_pos	Dihydroasparagusic acid	P	C4H8O2S2	151.997	153.003434537084	2.86495225527885	[M+H]+	3.71	0.506598544970361	2	C18	Organic acids and derivatives	Carboxylic acids and derivatives	Carboxylic acids	"7634-96-0"	HMDB0035716	C04371	-	-	440312	OC(=O)C(CS)CS	KRHAHEQEKNJCSD-UHFFFAOYSA-N	222864.84057549652	785763.9682379377	1635508.1654904578	683911.4738150245	1126860.286023806	1055702.0793039363	1175797.6995797905	257742.83204842114	1070641.7531068698	785476.2887212633	809870.7416316718	841797.8312101861	25749.2012881331	43667.96276744677	46118.44471988997
Com_1735_pos	Arecaidine	P	C7H11NO2	141.079	142.086372040191	0.652401874614593	[M+H]+	1.457	0.520921091418135	2	C18	Alkaloids and derivatives	-	-	"499-04-7"	HMDB0030352	C10128	-	-	10355	CN1CCC=C(C1)C(O)=O	DNJFTXKSFAMXQF-UHFFFAOYSA-N	6339091.699956727	4484181.864275932	6673903.663904472	17336607.61664352	11105550.991194094	7270159.071721132	6880733.636529982	5494386.673803982	6244854.366435903	8939598.877917985	6565786.951185421	9346561.432073088	8290652.69983557	7680281.28382654	8327613.000546206
Com_2019_pos	Tetrahydrodipicolinate	P	C7H9NO4	171.053	172.060424815299	0.205694539669213	[M+H]+	1.473	0.503878405111589	2	C18	Organic acids and derivatives	Carboxylic acids and derivatives	Amino acids, peptides, and analogues	"4226-22-6"	HMDB0012289	C03972	-	-	440179	OC(=O)[C@@H]1CCCC(=N1)C(O)=O	CXMBCXQHOXUCEO-BYPYZUCNSA-N	1540552.0164803425	1343284.9481918854	2179749.4371256027	3011486.790740674	2771942.6590486625	1761685.791282252	1749698.475167282	1780378.755162174	1550985.072906007	2103437.2965315026	1792842.7794831425	1771891.1320421363	1954094.52841853	1986775.3335041807	2210306.4917956176
Com_1714_pos	2-Methylprop-2-ene-1-sulfonic acid	P	C4H8O3S	136.019	137.027019056284	2.19862931321436	[M+H]+	1.969	0.521824104922946	2	C18	Organic acids and derivatives	Organic sulfonic acids and derivatives	Organosulfonic acids and derivatives	"-"	HMDB0245236	-	-	-	73800	CC(=C)CS(O)(=O)=O	XEEYSDHEOQHCDA-UHFFFAOYSA-N	3459516.388292719	3852690.083087955	453996.89586745313	1191427.2652718043	1629471.2806424748	402363.81207439245	95138.74464195548	125498.74790312069	111026.31434341817	108357.15333361906	409059.4101549609	140833.3994792914	674491.23366368	886966.748555248	804106.7570278025
Com_2274_pos	2,4-Thiazolidinedicarboxylic acid, 2-methyl-	P	C6H9NO4S	191.025	192.032520885452	0.04771384398394	[M+H]+	5.129	0.616937829742874	2	C18	Organic acids and derivatives	Carboxylic acids and derivatives	Amino acids, peptides, and analogues	"-"	HMDB0244750	-	-	-	98342	CC1(NC(CS1)C(O)=O)C(O)=O	JCAKCGQZNBEITC-UHFFFAOYSA-N	1003402.6247725389	645786.736558022	634241.5960104011	777261.702342211	989090.1864396781	629158.48517927	207470.48840873895	68115.28596981271	427069.5107019681	416433.74111465074	603929.2666156017	385568.06150921877	317995.927019122	273720.4911641918	425831.11706133804
Com_2192_pos	Ethyl (3R,5Z)-3-hydroxy-5-octenoate	P	C10H18O3	186.126	187.132698396653	1.08315753982398	[M+H]+	1.014	0.509027311456846	2	C18	Lipids and lipid-like molecules	Fatty Acyls	Fatty alcohols	"182510-22-1"	HMDB0030367	-	-	-	101998819	CCOC(=O)CC(O)C\C=C/CC	UIWVSNIRNXLEKC-WAYWQWQTSA-N	608028.4854574708	808248.3229944203	866891.4107849402	637626.2644208869	493955.0588258515	699572.2986737513	720323.5552396176	559940.320039613	663937.5477644092	442473.1704321209	686368.2271054141	571327.1726329492	498180.302392945	599656.2600911894	638388.9689265137
Com_3214_pos	N-acetyl-S-(3-oxo-3-carboxy-n-propyl)cysteine	P	C9H13NO6S	263.046	264.054638818618	3.72108786459949	[M+H]+	4.743	0.501594451077842	2	C18	Organic acids and derivatives	Carboxylic acids and derivatives	Amino acids, peptides, and analogues	"622368-00-7"	HMDB0002194	-	-	-	20849151	CC(=O)N[C@@H](CSCCC(=O)C(O)=O)C(O)=O	AHFWWWFNCBRMIV-LURJTMIESA-N	1818209.627624649	1101868.5039676842	1176754.070194917	4937253.208099878	2572879.059448833	1051959.2451294805	1528246.1969832764	2268579.338743589	2701305.6007218487	2876275.26335105	1835633.82420819	3275844.7273843708	1808874.00017259	2029419.0963152482	2022559.4405848836
Com_1761_pos	3H-2,3-Benzodiazepine	P	C9H8N2	144.069	145.076157826017	0.748434459245563	[M+H]+	5.707	0.604698666417799	2	C18	Organoheterocyclic compounds	Benzodiazepines	-	"-"	HMDB0246262	-	-	-	-	N1C=CC2=CC=CC=C2C=N1	RQKDTQACQPHOQL-UHFFFAOYSA-N	9281734.857338358	969094.5495507849	60082842.41228902	39916393.849352054	21350444.978309322	54162193.771605946	20109579.918428697	2577476.515051626	2596346.511338581	1271448.0741450773	14867498.766636329	1843796.1591587232	13477573.4248047	13799508.306298804	13726448.885501117
Com_3067_pos	Ethylmethylhydroxypyridine succinate	P	C12H13NO5	251.079	252.086637839728	0.128088070258615	[M+H]+	1.495	0.586241276020037	2	C18	Organoheterocyclic compounds	Oxocins	-	"-"	HMDB0252080	-	-	-	129761399	CCCC1=C2OC(=O)CCC(=O)OC2=CNC1=O	OJMOGMOGAUXACC-UHFFFAOYSA-N	318159.76161545893	761491.1263568485	744924.9884797081	813727.6822453821	223082.25980731787	68711.81326113599	117369.49958177897	432912.40254786925	597755.6804972776	202397.16874144276	65090.52651689627	383841.7393703435	391976.986371876	574512.2447201656	707506.9751071485
Com_1881_pos	colistin	P	C9H19NO	157.147	158.154004959145	0.286096726373175	[M+H]+	6.479	0.574854844701689	2	C18	Lipids and lipid-like molecules	Prenol lipids	Quinone and hydroquinone lipids	"1066-17-7"	HMDB0014941	-	-	-	-	CC[C@@H](C)CCCCC(N)=O	RLLKFWVYAKQELP-MRVPVSSYSA-N	244368851.8691027	208815503.79870272	186102700.78395492	414962411.99050856	246416918.83377334	180890334.56643876	241403007.05645907	67735357.80144124	142212160.34974715	210448185.063123	133865854.69912982	112481289.13453498	205246157.999981	205104838.85218802	206289513.65326396
Com_2501_pos	Tetrahydroindol 4	P	C11H15NO3	209.105	210.111986672063	2.40705616630946	[M+H]+	1.457	0.537188409034775	2	C18	Organoheterocyclic compounds	Indoles and derivatives	-	"-"	-	-	-	-	-	[H][C@@]1(O)C[C@]([H])(O)[C@]([H])(C)C2=C1C(C=O)=CN2C	UOUNAWWCBHCAFG-CNUIFLNQSA-N	19063597.7270034	29064032.921225842	2908523.1621080963	11025290.150174284	2018555.514109413	1288571.880051876	2287949.2269805763	3323245.236980545	5070117.620454243	5641898.392674849	1958739.8374062318	5662865.089838037	5955716.6141529	5963429.656923424	6013199.915712611
Com_1860_pos	(1R,6S)-6-Amino-5-oxocyclohex-2-ene-1-carboxylate	P	C7H9NO3	155.058	156.065582885843	0.276578935859734	[M+H]+	5.102	0.662433758343117	2	C18	Organic acids and derivatives	Carboxylic acids and derivatives	Amino acids, peptides, and analogues	"-"	-	C19831	map00405;map01130	-	-	[H][C@]1(C=CCC(=O)[C@H]1N)C(O)=O	AQGCSVBPRRQXIN-XINAWCOVSA-N	4468672.41068446	3781513.8069535117	5575005.208512521	10063911.459578816	7264681.018911139	4339703.991224191	7005502.450670326	6902846.286769496	8646218.130568238	6385130.060242881	6494402.776691369	7053264.947749493	5837895.86104463	5244352.489347391	6557399.28743868
Com_4143_pos	N-Linoleoylglycine	P	C20H35NO3	337.262	338.268656021562	0.990264971966457	[M+H]+	5.939	0.606993553530705	2	C18	Organic acids and derivatives	Carboxylic acids and derivatives	Amino acids, peptides, and analogues	"-"	-	-	-	-	-	CCCCC\C=C/C\C=C/CCCCCCCC(O)=NCC(O)=O	YCRHZEHWEYAHCO-HZJYTTRNSA-N	2065853.5367393044	1212865.531709982	146337.3280898023	1916383.647802661	1016946.9787244487	301075.01652657357	403565.9385394947	2530231.3429569313	4136297.32996533	7259117.946340394	902474.4802340647	5715029.386444007	1976233.41938637	1848471.735949239	2255659.2692151894
Com_4418_pos	Cholest-4,6-Dien-3-One	P	C27H42O	382.324	383.330544216903	0.825957722809398	[M+H]+	11.434	0.846635750891125	2	C18	Lipids and lipid-like molecules	Steroids and steroid derivatives	Cholestane steroids	-	HMDB0002409	-	-	LMST01010059	-	O=C1C=C2C=CC3C(CCC4(C)C3CCC4C(C)CCCC(C)C)C2(C)CC1	XIWMRKFKSRYSIJ-GYKMGIIDSA-N	16382591.492242951	18375540.400908563	20097313.022429958	15542689.351598138	24051056.466537777	35854412.20394317	23395658.753793243	31422948.33285166	27167526.156285223	33952258.856927626	31222063.682788182	61723688.11152953	13683256.2371344	13650774.81847263	14258210.591082692
Com_4252_pos	1,2-dihydroxyheptadec-16-yn-4-yl acetate	P	C19H34O4	326.246	349.23459055419	0.979157120628742	[M+Na]+	8.699	0.512406604761199	2	C18	Lipids and lipid-like molecules	Fatty Acyls	Fatty alcohols	-	-	-	-	LMFA05000645	-	O=C(OC(CCCCCCCCCCCC#C)CC(O)CO)C	FHGZOCAZNHYWAL-UHFFFAOYSA-N	117277593.09360243	197587864.53323847	6491941.662930444	37745319.56608239	39294043.9608131	358553475.1476604	65304481.77006459	488553157.7916007	54372190.583319165	578479271.7342707	110083514.45766857	166616901.17497036	109719599.661592	118055586.48758152	114247710.03201045
Com_2035_pos	NEROL	P	C10H18O	154.136	172.169621651468	0.399981600647737	[M+NH4]+	5.387	0.500250610431817	2	C18	Lipids and lipid-like molecules	Prenol lipids	Monoterpenoids	-	HMDB0035155	C09871	map00281;map01062	LMPR0102010010	-	OCC=C(C)CCC=C(C)C	GLZPCOQZEFWAFX-YFHOEESVSA-N	2153020.3590682303	240432.97569927137	566964.0298865589	319524.0239582784	89919.31517801438	202106.89655086372	333507.35159149155	3289452.791969481	3403207.495155067	4121841.958393744	1449277.9094311625	2613313.8169377227	1.65064e+06	1567702.506450328	2103787.6638283306
Com_2557_pos	N-(9-oxodecyl)acetamide	P	C12H23NO2	213.173	214.179833126231	1.62719464604705	[M+H]+	7.617	0.595615922705512	2	C18	Organic acids and derivatives	Carboxylic acids and derivatives	Carboxylic acid derivatives	-	-	-	-	-	-	O=C(C)CCCCCCCCN=C(O)C	JRJBWKJICGFLDP-UHFFFAOYSA-N	378398236.93168116	400450149.36131585	316121494.6662856	770934591.8256515	662608961.2977592	1274486984.308712	775180393.0556861	939010987.6562331	671946034.2953213	845411160.4533211	972964587.0236775	1448780493.6149335	246338453.530256	261053587.52651405	266059030.70447603
Com_2831_pos	2-hydroxy-4-(4-hydroxyphenyl)butanoic acid	P	C10H12O4	196.074	235.036309547848	2.29736305086109	[M+K]+	6.213	0.540330392237735	2	C18	Benzenoids	Phenols	1-hydroxy-2-unsubstituted benzenoids	-	-	-	-	-	-	O=C(O)C(O)CCC1=CC=C(O)C=C1	NDXWYVRAUFPPEJ-UHFFFAOYSA-N	44643836.48165392	3331880.040639607	525901.9761434745	2520005.0318906335	2251211.7398229814	2418171.1345707197	126807.00014764376	24808430.74668503	21023538.102513436	22374132.36513232	1761101.7795234371	73059160.59748293	32937178.4733749	34371751.450775206	32979964.115230165
Com_5271_pos	Thalsimidine	P	C37H38N2O7	622.268	623.275653246867	0.728378993970646	[M+H]+	5.201	0.684436358976912	2	C18	Lignans, neolignans and related compounds	-	-	-	-	-	-	-	-	OC=1C(OC)=C(OC)C=2OC3=CC=4C(=NCCC4C=C3OC)CC5=CC=C(OC6=CC(=CC=C6OC)CC7C2C1CCN7C)C=C5	CLDCTFPNFRITPI-MUUNZHRXSA-N	5980274.087326923	13936433.020265196	91857783.61781436	39341296.228456795	1023554.7102209765	902432.3234410883	50064771.68613502	115826025.4941767	66066123.78362159	17491218.235874858	31257693.07466612	65272243.63343671	4.01328e+07	43236670.1620674	41678461.004891105
Com_2041_pos	Desoxypeganine	P	C11H12N2	172.1	173.107253368839	0.561482469063808	[M+H]+	6.335	0.629993826535266	2	C18	Organoheterocyclic compounds	Diazanaphthalenes	Benzodiazines	-	-	-	-	-	-	N=1C=2C=CC=CC2CN3C1CCC3	WUFQLZTXIWKION-UHFFFAOYSA-N	792959.952606356	722804.2734604607	800208.8419140748	590946.7964954989	306541.84522854007	639528.6270215152	356300.2903300501	980372.9374520348	1296689.3055365528	1203664.8422449485	646948.6375356889	1301662.7467276906	976154.599096871	847030.1132513352	920186.0276646714
Com_5316_pos	Thalsimine	P	C38H40N2O7	636.284	637.291336335118	0.764337091556105	[M+H]+	5.262	0.705031379078116	2	C18	Phenylpropanoids and polyketides	Tannins	-	-	-	C09661	-	-	-	N1=C2C=3C=C(OC=4C(OC)=C(OC)C(OC)=C5C4C(N(C)CC5)CC6=CC=C(OC)C(OC7=CC=C(C=C7)C2)=C6)C(OC)=CC3CC1	YWNUNVSMOKMJMG-LJAQVGFWSA-N	10091728.256455911	17671747.2978415	121491623.12783076	68984488.14492752	3346303.612726617	1422183.6638657327	87795353.89606301	232286271.16486624	144479580.61856475	35831617.95508338	42956488.828847215	197514681.05689994	88880863.1846001	85552544.71604228	79361606.78304873
Com_3822_pos	Glutamyltyrosine	P	C14H18N2O6	310.116	311.123285191631	1.62780240737002	[M+H]+	4.983	0.721288157294061	2	C18	Organic acids and derivatives	Carboxylic acids and derivatives	Amino acids, peptides, and analogues	-	HMDB0028831	-	-	-	-	O=C(O)C(N=C(O)CCC(N)C(=O)O)CC1=CC=C(O)C=C1	VVLXCWVSSLFQDS-UHFFFAOYSA-N	10238274.13589365	3714025.8532620533	13072031.533244353	22119937.292610414	21626841.72180914	11606512.786126476	11703951.66931243	9747551.168055043	7341738.365171924	9972113.428012295	22272251.144869797	8255475.290100163	19129188.2940737	18181325.306921396	11150160.343288053
Com_3009_pos	Isoleucylaspartate	P	C10H18N2O5	246.122	247.128093781296	3.15380201745158	[M+H]+	2.972	0.737872970379634	2	C18	Organic acids and derivatives	Carboxylic acids and derivatives	Amino acids, peptides, and analogues	-	HMDB0028903	-	-	-	-	O=C(O)CC(N=C(O)C(N)C(C)CC)C(=O)O	WKXVAXOSIPTXEC-UHFFFAOYSA-N	8598099.694070805	13383461.659778578	15476242.98465234	11688158.909142703	29657127.45381127	9773632.939859582	8931664.958231341	6993363.365946833	5736242.36476726	16983792.755231954	12560203.561339788	9126458.6160028	13312998.2747679	10278818.365557406	12647303.780726751
Com_5063_pos	LPC 18:3	P	C26H48NO7P	517.317	518.324487521238	0.671776387420792	[M+H]+	8.655	0.714485624859912	2	C18	Lipids and lipid-like molecules	Glycerophospholipids	Glycerophosphocholines	-	-	C04230	map00564;map05231	LMGP01050128	-	O=C(OCC(O)COP(=O)([O-])OCC[N+](C)(C)C)CCCCC=CCC=CCC=CCCCCC	MRTUWVDDQVMUCR-UHFFFAOYSA-N	11979539.968849843	1781685.3923387257	3384586.9079652107	7499068.2296840865	1640705.5891191356	1065483.9368456888	1367517.2320899498	2112797.3665266866	1679693.4690219758	5220744.336576922	533981.8215545522	2189738.551049969	4124661.47185987	4541875.013636873	4605131.3050181465
Com_3382_pos	N-Fructosyl isoleucine	P	C12H23NO7	293.147	276.144020289402	0.442475614244402	[M+H-H2O]+	1.455	0.612143672250686	2	C18	Organic acids and derivatives	Carboxylic acids and derivatives	Amino acids, peptides, and analogues	-	-	-	-	-	-	O=C(O)C(NCC1(O)OC(CO)C(O)C1O)C(C)CC	VYGRYVGDPYFVCA-UHFFFAOYSA-N	4240631.952954372	2284801.364712755	6310359.635405691	15125998.537430778	15238650.407904508	8964110.220517803	7420776.140611139	3903202.9161736565	4404270.8530771155	5053321.42826735	5215837.0075893095	5734168.683599418	7463357.24027257	6801982.958005091	7427865.760884562
Com_1780_pos	L-Glutamine	P	C5H10N2O3	146.069	147.076436489669	0.0240319823771414	[M+H]+	1.411	0.519562894828522	2	C18	Organic acids and derivatives	Carboxylic acids and derivatives	Amino acids, peptides, and analogues	"56-85-9"	HMDB0000641	C00064	map04964;map01120;map04724;map00250;map00240;map04978;map01230;map02010;map00970;map00220;map02020;map04727;map01100;map00230;map05230;map01060;map00471;map04974;map00910;map00630	-	5961	O=C(O)C(N)CCC(=N)O	ZDXPYRJPNDTMRX-VKHMYHEASA-N	8870580.677270768	1086135.0206238055	2775741.1211314616	4048540.297725594	3407469.4916234114	2519093.1286934977	4051002.730807278	1335569.5968210849	749054.2235974981	3119106.4184477837	2153425.305807139	6187004.078357473	3410719.49234211	3358090.091573872	3492239.6033281833
Com_1729_pos	Isophorone	P	C9H14O	138.104	139.111850491977	0.582833973454184	[M+H]+	6.02	0.868758220998443	2	C18	Organic oxygen compounds	Organooxygen compounds	Carbonyl compounds	"78-59-1"	HMDB0031195	C14743	-	-	6544	O=C1C=C(C)CC(C)(C)C1	HJOVHMDZYOCNQW-UHFFFAOYSA-N	58630382.89776437	60089376.6168256	69829895.970088	124271152.71191631	75435156.96943036	115374612.90313241	55393414.14376642	48360975.74731463	61829861.91187614	63115051.45043888	66466259.90220906	64716250.18097737	63875001.8399999	61209094.57586227	63353954.818254605
Com_1942_pos	PTERIN	P	C6H5N5O	163.049	164.056660148916	0.305742191980718	[M+H]+	2.337	0.530440605311759	2	C18	Organoheterocyclic compounds	Pteridines and derivatives	Pterins and derivatives	-	HMDB0000802	C00715	-	-	-	N=C1N=C(O)C=2N=CC=NC2N1	HNXQXTQTPAJEJL-UHFFFAOYSA-N	945194.793776847	219093.93478044932	906769.0375976826	1217409.417752667	1032330.7602032182	1422154.6930455815	1173175.3880452774	720730.9047122815	1001005.2774069337	651081.9376351169	2351867.930646449	1052471.6808037488	845390.376353376	860503.0776842325	903306.1683434413
Com_4067_pos	ADENOSINE 3',5'-CYCLIC MONOPHOSPHATE	P	C10H12N5O6P	329.053	330.059340969907	1.45578612497478	[M+H]+	2.241	0.555373993770737	2	C18	Nucleosides, nucleotides, and analogues	Purine nucleotides	Cyclic purine nucleotides	-	HMDB0000058	-	-	-	-	O=P1(O)OCC2OC(N3C=NC=4C(=NC=NC43)N)C(O)C2O1	IVOMOUWHDPKRLL-KQYNXXCUSA-N	15304624.235806532	2182085.763420483	1875197.793289429	15356850.454243356	2648985.300336454	3567445.1389303203	6331919.214496179	6234583.662807017	2218266.6328216624	434153.175540778	12896080.1748389	2502087.881106268	3455790.50771719	3746103.9279382876	4496242.030559251
Com_1877_pos	TRANEXAMIC ACID	P	C8H15NO2	157.11	158.117454818411	0.796775290570785	[M+H]+	7.913	0.702289212533066	2	C18	Organic acids and derivatives	Carboxylic acids and derivatives	Amino acids, peptides, and analogues	"1197-18-8"	HMDB0014447	C12535	-	-	-	O=C(O)C1CCC(CN)CC1	GYDJEQRTZSCIOI-UHFFFAOYSA-N	44542038.81516268	48017813.02778886	44777595.43295224	82581798.95079698	87603525.54991089	139441361.23641655	99139901.09619573	95482140.68584846	78358924.44216642	89720001.99871646	121547135.11642551	142329894.46431893	30758923.3079883	33030709.81905613	32525760.189094577
Com_2882_pos	Biopterin	P	C9H11N5O3	237.086	238.093738590451	1.04852353908978	[M+H]+	4.796	0.543160504055738	2	C18	Organoheterocyclic compounds	Pteridines and derivatives	Pterins and derivatives	-	HMDB0000468	C06313	-	-	-	N=C1N=C(O)C=2N=C(C=NC2N1)C(O)C(O)C	LHQIJBMDNUYRAM-DZSWIPIPSA-N	732969.5018584585	225640.57760422572	530250.4831347493	2101083.050991276	1422127.0927592723	1817325.2823991054	814778.0666678763	1028837.5930513652	6189159.199593804	3248892.965421103	768195.6192573395	3129760.8756632726	1386891.20484825	1858564.6376940275	1707276.0078319798
Com_1828_pos	Norepinephrine	P	C8H11NO3	169.074	152.071	0.353664306045405	[M+H-H2O]+	1.455	0.788326969750405	2	C18	Benzenoids	Phenols	Benzenediols	"138-65-8"	HMDB0000216	C00547	map00350;map01100;map02020;map02024;map04024;map04080;map04261;map04270;map04540;map04721;map04742;map04923;map04924;map04970	-	-	OC1=CC=C(C=C1O)C(O)CN	SFLSHLFXELFNJZ-QMMMGPOBSA-N	9922361.301361814	7066001.542006026	45382513.4335562	121953776.93730627	39301908.390084215	24055171.954609737	24849834.429869447	8330426.7529653935	13056151.694288902	13338745.824826399	27239775.797457516	12168636.684494598	25741755.1281482	26167378.010346934	25858816.70955068
Com_1748_pos	1,5,5-Trimethylhydantoin	P	C6H10N2O2	142.074	143.081650610837	0.848928317269941	[M+H]+	5.006	0.559417420784988	2	C18	Organoheterocyclic compounds	Azolidines	Imidazolidines	"6851-81-6"	-	-	-	-	-	O=C1N=C(O)C(N1C)(C)C	ZNYIPTYJBRGSSL-UHFFFAOYSA-N	93250.83915528459	979402.5648264347	684723.0804806957	619478.3937984946	794358.3139821722	492429.0485481582	330125.7915650815	501908.1857735078	729950.8246354262	416623.857468425	353906.27083036536	1117377.5119335009	666493.994296875	613883.7331843079	502286.64681043924
Com_2005_pos	3-Methylhistidine	P	C7H11N3O2	169.085	170.092293206102	0.80902382136227	[M+H]+	1.455	0.515011602592968	2	C18	Organic acids and derivatives	Carboxylic acids and derivatives	Amino acids, peptides, and analogues	-	HMDB0000479	C01152	map00340	-	-	O=C(O)C(N)CC1=CN=CN1C	JDHILDINMRGULE-LURJTMIESA-N	2144849.4951347546	950558.5099410659	1879237.4603937117	3680966.2520316546	2497001.173531904	2530530.1504498837	1661000.4874868132	909085.6283328389	1379274.9730945989	2176804.8485098677	3562062.2606666945	1659063.1244482705	1805847.50605379	1752340.2007801305	2008770.2547780164
Com_5378_pos	PC 17:0-14:1-d5	P	C39H76NO8P	717.531	718.539058071687	1.25161402404493	[M+H]+	11.137	0.584753462080068	2	C18	Lipids and lipid-like molecules	Glycerophospholipids	Glycerophosphocholines	-	-	-	-	-	-	[H]C(OC(=O)CCCCCCCC=CCCCC)(C([H])([H])OC(=O)CCCCCCCCCCCCCCCC)C([H])([H])OP(=O)([O-])OCC[N+](C)(C)C	PLMJQEBGYPYWCL-DFFGGGCCSA-N	50615012.45795506	58948623.30720998	62797719.58367766	27782322.53852176	59502157.4115998	40810905.02323987	18577480.94784681	9109301.23621045	6046932.780393624	24723984.534778927	19125854.183120687	22579077.553772576	32031982.1988047	25030917.2488564	22154452.815573588
Com_3428_pos	2-Methyl-4'-(methylthio)-2-morpholinopropiophenone	P	C15H21NO2S	279.129	280.137561379659	3.44420904230239	[M+H]+	4.992	0.511031200259235	2	C18	Organic oxygen compounds	Organooxygen compounds	Carbonyl compounds	"7470-44-2"	HMDB0247316	-	-	-	92387	O=C(C1=CC=C(SC)C=C1)C(N2CCOCC2)(C)C	LWRBVKNFOYUCNP-UHFFFAOYSA-N	2055552.956589851	1289356.0674577418	1569325.5018947911	3174764.1897074752	2126872.4319765237	1661962.6188478712	3713052.95342598	531834.0424838073	1025071.2243797098	881884.2644999091	3861526.356594762	2666102.9083877215	2008511.6569113	1503804.278345173	1358431.8121266118
Com_3032_pos	Pyrimethamine	P	C12H13ClN4	248.083	249.090765133751	2.39893125633989	[M+H]+	5.571	0.559703736557221	2	C18	Organoheterocyclic compounds	Diazines	Pyrimidines and pyrimidine derivatives	"58-14-0"	HMDB0014350	C07391	-	-	4993	ClC1=CC=C(C=C1)C2=C(N)NC(=N)N=C2CC	WKSAUQYGYAYLPV-UHFFFAOYSA-N	106541985.56096737	75515454.6405549	12743584.000177197	12956964.727516545	3514828.7254813435	2951130.0317180296	25210157.502109576	61101459.25355665	76418094.99645862	70197759.23483142	25817287.257862825	73076882.29889861	54505627.9871797	55485649.69860811	53870493.638114326
Com_2296_pos	4-Acetylaminophenylacetic acid	P	C10H11NO3	193.074	194.081118351211	0.371095175029209	[M+H]+	3.098	0.670110609409554	2	C18	Benzenoids	Benzene and substituted derivatives	-	"18699-02-0"	HMDB0247976	D01395	-	-	2018	O=C(O)CC1=CC=C(N=C(O)C)C=C1	MROJXXOCABQVEF-UHFFFAOYSA-N	62942462.59963792	53698457.95710588	8140709.226428342	21976673.08221116	2642411.4299319037	1567601.3998145803	48054496.7478955	184274793.70271304	277258947.17188823	131445028.02701838	62663382.65043985	302434560.4904145	64094760.3450684	61946309.95009205	62329781.81247607
Com_3109_pos	2-(Propan-2-yl)-9H-thioxanthen-9-one	P	C16H14OS	254.077	255.083385107679	1.79037514056428	[M+H]+	3.296	0.527959085014289	2	C18	Organoheterocyclic compounds	Thiochromenes	-	"5495-84-1"	-	-	-	-	79633	O=C1C=2C=CC=CC2SC3=CC=C(C=C31)C(C)C	KTALPKYXQZGAEG-UHFFFAOYSA-N	53711172.557295054	73354638.33555499	29622514.232604533	48726658.63534269	102957.85928737863	71840.22553890187	315062.7728251533	2000333.615218704	2975592.063763065	5306178.746744258	409818.8814298573	6515423.713259503	23629225.3745202	18661704.82699133	21766482.19523344
Com_4322_pos	Prednisolone	P	C21H28O5	360.194	361.201280368708	0.833908879236214	[M+H]+	8.128	0.578652544777611	2	C18	Lipids and lipid-like molecules	Steroids and steroid derivatives	Hydroxysteroids	"50-24-8"	HMDB0014998	C07369	-	LMST02030179	5755	O=C1C=CC2(C(=C1)CCC3C4CCC(O)(C(=O)CO)C4(C)CC(O)C32)C	OIGNJSKKLXVSLS-VWUMJDOOSA-N	7017830.712573072	1721392.8123659021	46093335.487846516	20823096.719092827	26710010.113854863	8282283.669337033	7324716.8389201155	16289712.649011195	30146662.493578754	3639876.623456895	1280963.1503978393	37956215.26512264	17969957.3054286	18208278.993503477	18059680.964803565
Com_2222_pos	Ala-Val	P	C8H16N2O3	188.116	189.122852296709	2.85835885171699	[M+H]+	3.066	0.534460754338354	2	C18	Organic acids and derivatives	Carboxylic acids and derivatives	Amino acids, peptides, and analogues	-	HMDB0028700	-	-	-	-	O=C(O)C(N=C(O)C(N)C)C(C)C	LIWMQSWFLXEGMA-WDSKDSINSA-N	7574140.008961165	5439032.169324522	4613721.837895134	12335202.710411439	7628837.748030959	8030567.096854157	5184252.11078302	3574831.22675668	3234052.792453813	5246541.127240647	7610610.406512693	4004653.57626494	7398710.52003906	7204110.024775192	7457754.315286189
Com_1792_pos	3-Methyloxyindole	P	C9H9NO	147.068	148.075891947795	1.23716435772549	[M+H]+	5.48	0.823620917091879	2	C18	Organoheterocyclic compounds	Indoles and derivatives	Indolines	-	-	C02366	-	-	-	OC1=NC=2C=CC=CC2C1C	BBZCPUCZKLTAJQ-UHFFFAOYSA-N	83041040.05327708	137978952.5938162	281078919.4312778	67221577.2409818	107282133.81797515	273796743.1089748	30147052.21650608	10326517.450721785	10630237.42362772	27577431.374214422	22905191.42712752	20174494.245969363	69514683.4012499	72299846.82202612	68100443.18558495
Com_4473_pos	Dioctyl Phthalate	P	C24H38O4	390.277	391.283896927327	1.05840893109249	[M+H]+	10.778	0.712573693289136	2	C18	Benzenoids	Benzene and substituted derivatives	Benzoic acids and derivatives	"24-38-4"	HMDB0251427	C03690	-	-	-	O=C(OCCCCCCCC)C=1C=CC=CC1C(=O)OCCCCCCCC	MQIUGAXCHLFZKX-UHFFFAOYSA-N	20617639.66956638	32623014.93840804	21072733.07163708	11821850.087857502	333431286.38430464	15553185.490013774	14180777.805566676	9108339.089084888	8518456.009528901	12622724.721429814	15615382.42271882	10548961.451601375	36818560.1201333	39841132.17773101	35829890.73546032
Com_2284_pos	2,6-Di-tert-butylpyridine	P	C13H21N	191.167	192.174477529592	1.16374658024819	[M+H]+	5.119	0.583124605057741	2	C18	Organoheterocyclic compounds	Pyridines and derivatives	-	"585-48-8"	-	-	-	-	68510	N=1C(=CC=CC1C(C)(C)C)C(C)(C)C	UWKQJZCTQGMHKD-UHFFFAOYSA-N	1137202.6620601546	700714.0930670412	2234156.4424996935	5379420.572850086	6724332.648031089	5613601.43617995	2766690.116795054	1903756.3145651892	2347850.586974091	4670996.665970645	2638894.736797823	3314136.9496177565	1978541.35215798	1857366.2037518888	2091453.67367154
Com_1718_pos	Allopurinol	P	C5H4N4O	136.039	137.045762745109	0.34736407360756	[M+H]+	2.094	0.871901001540563	2	C18	Organoheterocyclic compounds	Pyrazolopyrimidines	Pyrazolo[3,4-d]pyrimidines	"315-30-0"	HMDB0014581	-	-	-	135401907	OC1=NC=NC2=NNC=C12	OFCNXPDARWKPPY-UHFFFAOYSA-N	1835122856.0168166	945551628.5044199	415987944.2266925	1261764878.477782	557211135.2905352	501018383.4623587	638519788.3835065	813140710.4629937	680210059.8075788	639566270.8126844	806431124.6401393	1375296387.4023263	700899430.498054	833722757.9071939	620734254.0443543
Com_2875_pos	Dropropizine	P	C13H20N2O2	236.152	237.159404695126	1.58924807400825	[M+H]+	4.971	0.524335675765752	2	C18	Organoheterocyclic compounds	Diazinanes	Piperazines	"17692-31-8"	HMDB0251622	D07393	-	-	3169	OCC(O)CN1CCN(C=2C=CC=CC2)CC1	PTVWPYVOOKLBCG-UHFFFAOYSA-N	1477194.1068735227	1890121.2152677316	17475244.557591997	4514575.215837968	7772247.13596527	3862582.3117329273	3852293.37783814	1475069.856880238	1268622.384100519	1868484.5094838555	3840232.822468954	1193183.3707468377	3745989.99568361	3581033.0404055053	3533468.818482534
Com_2309_pos	Caffeine	P	C8H10N4O2	194.08	195.087702278059	0.114787795614591	[M+H]+	5.356	0.910789495636956	2	C18	Organoheterocyclic compounds	Imidazopyrimidines	Purines and purine derivatives	"58-08-2"	HMDB01847	C07481	map01060;map01120;map01110;map01100;map00232;map01065	-	2519	O=C1C2=C(N=CN2C)N(C(=O)N1C)C	RYYVLZVUVIJVGH-UHFFFAOYSA-N	1366911860.395137	1309610.931294591	910425.6936912591	116261.3509128228	234270.25713046268	63396.71313080847	1927046.900939754	255723.36522624837	313815.31560573983	194042.07559201203	63332.23760910873	16220556.92693481	99485948.2717842	102066803.52728167	104289460.7034013
Com_2748_pos	Andrachcinidine	P	C13H25NO2	227.189	228.195561035275	1.18388338088704	[M+H]+	9.154	0.527515901125283	2	C18	Organoheterocyclic compounds	Piperidines	-	-	-	-	-	-	-	O=C(C)CC1NC(CCC1)CC(O)CCC	GFVMHSQLCIEXNG-YNEHKIRRSA-N	54740057.00343759	54436501.78172835	48911318.50069945	321484625.75392276	401023897.32186294	313430380.3129115	157533952.7929879	240544996.78213653	121917103.34842737	104141450.54467319	358110488.92357934	341454505.89551634	48665898.9801564	56359284.347825065	58885208.586878605
Com_4041_pos	Roccellaric acid	P	C19H34O4	326.246	327.252051456798	2.93810208890043	[M+H]+	8.531	0.57278084459811	2	C18	Organoheterocyclic compounds	Lactones	Gamma butyrolactones	-	-	-	-	-	-	O=C(O)C1C(C(=O)OC1CCCCCCCCCCCCC)C	WLGALFYTFVOQPY-BBWFWOEESA-N	19940217.80271099	58355470.750909895	19301743.700772543	15938243.422245627	7035441.585770196	5168941.747918045	31808408.53264686	16885214.16571328	14923842.4970643	19224850.5213807	21054519.384811077	22058994.143416356	24067942.4765288	25376516.92810557	22098551.663786814
Com_4108_pos	Portentol	P	C17H26O5	310.178	333.167260377773	0.130176126014548	[M+Na]+	6.831	0.594317544066598	2	C18	Organoheterocyclic compounds	Lactones	Delta valerolactones	-	-	-	-	-	-	O=C1OC2C(C(=O)C1(C)C3(OC(C)C(C)C(O)C3C)C2C)C	CVPVGRDVSAJUQS-UHFFFAOYSA-N	8290603.978992206	20009556.927545696	24869646.26421394	8986252.019448785	23114754.2511341	39034019.1215656	8648020.530230777	10554364.363737786	7672441.464922032	8689603.231847437	7594983.067217239	8744593.257313658	11186954.0699654	11144499.324542608	12448150.520313432
Com_3932_pos	Palmitoleoyl Ethanolamide	P	C18H35NO2	297.267	320.255626188133	1.19021663638563	[M+Na]+	7.612	0.659955261895821	2	C18	Organic nitrogen compounds	Organonitrogen compounds	Amines	-	HMDB0013648	-	-	LMFA08040043	-	O=C(NCCO)CCCCCCCC=CCCCCCC	WFRLANWAASSSFV-FPLPWBNLSA-N	148785246.1891386	176614450.76999223	200150357.71510965	337259977.89606166	385187391.20416826	403683446.77076465	287334762.47593206	330285890.1328317	269519163.32424104	178923237.728326	379880540.46667606	314480565.380501	164594477.892342	176523389.27328563	181002605.5117544
Com_2774_pos	L-Prolyl-L-isoleucine	P	C11H20N2O3	228.147	229.154342833641	1.5216757858935	[M+H]+	1.458	0.501307570392971	2	C18	Organic acids and derivatives	Carboxylic acids and derivatives	Amino acids, peptides, and analogues	-	-	-	-	-	-	O=C(O)C(NC(=O)C1NCCC1)C(C)CC	OCYROESYHWUPBP-CIUDSAMLSA-N	4032042.8041860703	2448244.602270245	2451635.247269418	4907107.799550244	4667096.760372234	2862182.8946639723	3275964.018580366	1411390.511010086	2127751.582696954	2730006.0357431215	2452718.569590956	3810494.7722659395	3068493.37993164	3199830.175788268	3087688.697440266
Com_4214_pos	Putative (3-hydroxyheptadecanoyl)glycine	P	C19H37NO4	343.272	344.278896887175	1.93174020239559	[M+H]+	9.126	0.598894524206477	2	C18	Organic acids and derivatives	Carboxylic acids and derivatives	Amino acids, peptides, and analogues	-	-	-	-	-	-	O=C(O)CN=C(O)CC(O)CCCCCCCCCCCCCC	IEWHONSDBIATGX-UHFFFAOYSA-N	10183194.881885542	3590853.0299065993	11315760.836071141	11262631.441196542	16901225.6248421	10874005.957861893	4687477.390163336	7253562.652316271	2790556.261099042	1045542.7010848301	5331253.733661831	5002417.693424246	7190436.96186524	6700052.459341348	5887683.458572279
Com_1827_pos	6-N-Hydroxylaminopurine	P	C5H5N5O	151.049	152.056737918166	0.184828037285712	[M+H]+	1.462	0.782994550296294	2	C18	Organoheterocyclic compounds	Imidazopyrimidines	Purines and purine derivatives	-	-	-	-	-	-	ONC1=NC=NC=2N=CNC21	CBCQWVQNMGNYEO-UHFFFAOYSA-N	22723860.05614008	21440886.42805897	28052513.79609187	46089571.82463718	33738387.65608857	38760472.40731383	32945217.357042767	26657543.487202723	21607345.07490426	19068591.814923204	18845773.270472832	25309089.28564197	25176849.0118586	27099052.29970313	25392924.80115671
Com_5221_pos	Stercobilin	P	C33H46N4O6	594.342	595.34907181474	0.0535293719314912	[M+H]+	5.688	0.868526916996778	2	C18	Organoheterocyclic compounds	Tetrapyrroles and derivatives	Bilirubins	-	HMDB0240259	C05793	map00860	-	-	O=C(O)CCC=1C(N=C(C1C)CC2NC(=O)C(C)C2CC)=CC=3NC(=C(C3CCC(=O)O)C)CC4NC(=O)C(CC)C4C	TYOWQSLRVAUSMI-WKULSOCRSA-N	114757681.83477747	123078500.9867021	2732732.145111664	579110.3483943663	525226.7776464429	294717.23781105445	539169.0747643164	1360568.4354737385	1668827.7240164054	13286268.272961373	1215943.6386763288	1914781.7388422159	19266107.494073	19510793.452704716	18024698.01422546
Com_2114_pos	N-Acetyltyramine	P	C10H13NO2	179.095	180.101891165993	0.216835127889275	[M+H]+	5.417	0.577036727321931	2	C18	Benzenoids	Phenols	1-hydroxy-2-unsubstituted benzenoids	"1202-66-0"	-	-	-	-	-	OC1=CC=C(C=C1)CCN=C(O)C	ATDWJOOPFDQZNK-UHFFFAOYSA-N	10239388.839159032	5436023.660472257	8637060.361070411	13257022.206994561	9758035.630321715	14587353.985570913	14810454.166506754	15770322.531470763	8226297.927468438	8177892.411923801	11883650.027930513	14196743.313321413	10703017.6464746	11394754.479146495	10427720.822883386
Com_1736_pos	L-HISTIDINOL	P	C6H11N3O	141.09	142.097579416052	0.49199765181474	[M+H]+	1.382	0.500917159833307	2	C18	Organic nitrogen compounds	Organonitrogen compounds	Amines	-	HMDB0003431	C00860	map00340;map01100;map01110;map01230	-	-	OCC(N)CC1=CN=CN1	ZQISRDCJNBUVMM-UHFFFAOYSA-N	534820.4527819508	819459.5654365248	466195.5200269361	1466300.239291987	3571610.733155988	66664.91312648809	279960.1570962025	1157961.3983834141	3243501.019080374	256252.52525978183	222903.6741148006	316891.7339015966	695067.738421875	716182.307704771	803974.3389132082
Com_1772_pos	4-GUANIDINOBUTANOATE	P	C5H11N3O2	145.085	146.092431873796	0.0129151483725474	[M+H]+	5.317	0.676128013025099	2	C18	Organic acids and derivatives	Carboxylic acids and derivatives	Amino acids, peptides, and analogues	-	HMDB0003464	C01035	map00330;map01100	-	-	O=C(O)CCCN=C(N)N	TUHVEAJXIMEOSA-UHFFFAOYSA-N	1669455.8114659057	1554882.1391251655	903948.3597441182	531306.801511081	379583.68339837267	108592.99267275131	79232.45236865584	537143.7869540262	1299549.0615505322	2274319.8073696457	54248.910439227955	1244509.121522102	367245.267949998	612560.5581907582	562415.8159543527
Com_4225_pos	Himbacine	P	C22H35NO2	345.267	346.27338143767	2.02325381550202	[M+H]+	8.19	0.514857829488763	2	C18	Organoheterocyclic compounds	Naphthofurans	-	"6879-74-9"	HMDB0253171	C10598	-	-	1205	O=C1OC(C)C2C1CC3CCCCC3C2C=CC4N(C)C(C)CCC4	FMPNFDSPHNUFOS-UHFFFAOYSA-N	26652585.62611604	74891128.547272	48103991.221691355	65183524.35997878	143586294.75485665	160365531.60652286	65190303.63267511	68085513.55585477	43602923.92610874	20400933.499744605	94549171.67103064	76215855.32007112	21789702.3959815	26768426.95907619	27693230.16784396
Com_3145_pos	9-methoxy-2,2-dimethyl-6-hydro-2H-pyrano[5,6-c]quinolin-5-one	P	C15H15NO3	257.105	258.112118154029	1.44627952069071	[M+H]+	4.95	0.520935277880419	2	C18	Organoheterocyclic compounds	Quinolines and derivatives	Quinolones and derivatives	-	-	-	-	-	648601	OC1=NC=2C=CC(OC)=CC2C=3OC(C=CC13)(C)C	IXRKDGGGFFCRIR-UHFFFAOYSA-N	6601333.552897814	11332664.43257034	1225248.8162405498	3803324.8708081343	276740.2257696384	598339.9141789868	10186400.9546934	8198425.034821724	9447273.863637934	11031551.101263506	9313873.259997005	21061412.642875273	8582531.83792352	8267591.906734079	8562840.786202718
Com_2319_pos	N-Acetyl mesalazine	P	C9H9NO4	195.053	196.060269671174	0.975779249071903	[M+H]+	5.236	0.618796896118031	2	C18	Benzenoids	Benzene and substituted derivatives	Benzoic acids and derivatives	"51-59-2"	-	-	-	-	65512	O=C(O)C1=CC(N=C(O)C)=CC=C1O	GEFDRROBUCULOD-UHFFFAOYSA-N	7866813.868950127	7444620.379041448	5420379.585602741	16783989.670503717	6449652.6020826	5190633.77293472	9771855.698340721	4728885.939674426	6033810.816928557	7041961.358661605	5717610.54233679	6486447.418707756	6568072.5989079	6681615.4458271535	6711019.808258682
Com_5353_pos	Enniatin B1	P	C34H59N3O9	653.425	676.41415324432	0.270506400549697	[M+Na]+	8.157	0.661365774970722	2	C18	Organic acids and derivatives	Peptidomimetics	Depsipeptides	"19914-20-6"	-	-	-	-	11262300	O=C1OC(C(=O)N(C)C(C(=O)OC(C(=O)N(C)C(C(=O)OC(C(=O)N(C)C1C(C)C)C(C)C)C(C)CC)C(C)C)C(C)C)C(C)C	UQCSETXJXJTMKO-UMURLBKASA-N	8304363.766305596	6329710.447037941	5611302.994173579	4242680.485009707	4111965.9543328844	4798252.49535912	5967558.324061746	4029434.2332663946	4608384.8573399	5075028.803553587	7912977.695011199	6564633.60548234	4592567.6090966	4950591.7171528395	4530039.03752374
Com_5339_pos	Enniatin B	P	C33H57N3O9	639.409	662.399154270789	0.741732495156761	[M+Na]+	7.906	0.714827398644221	2	C18	Organic acids and derivatives	Peptidomimetics	Depsipeptides	"917-13-5"	HMDB0251813	C15740	-	-	164754	O=C1OC(C(=O)N(C)C(C(=O)OC(C(=O)N(C)C(C(=O)OC(C(=O)N(C)C1C(C)C)C(C)C)C(C)C)C(C)C)C(C)C)C(C)C	MIZMDSVSLSIMSC-VYLWARHZSA-N	8457679.082770472	7200685.103820498	3602601.2626832877	3856535.815175195	1832873.8390012677	6838434.16386672	5582759.008231141	5286806.038159839	4234335.176839619	4717283.958420236	12068419.072657173	5558580.9282639	4457667.65021482	5457593.586120535	4830092.2661319915
Com_5274_pos	red chlorophyll catabolite	P	C35H38N4O7	626.274	627.281674028678	0.517391193281976	[M+H]+	7.134	0.590638297632301	2	C18	Organoheterocyclic compounds	Tetrapyrroles and derivatives	-	-	-	C18022	map00860;map01110	-	-	CCC1=C(NC(=C1C)C=O)CC2=C(C3=C(N2)C(=C4C(C(C(=N4)C=C5C(=C(C(=O)N5)C=C)C)C)CCC(=O)O)C(C3=O)C(=O)OC)C	ZDEZVOKVUGXDCZ-FATBKOMMSA-N	3781483.621279084	6558665.751417534	1879340.7319057793	6277847.340735974	10313096.485239035	14997121.339773972	6421677.516806581	22923102.64389561	13575007.690624775	13154292.06692385	10572549.063397551	18234729.568178046	11804402.9442214	11310629.71577101	11563791.72208528
Com_5269_pos	Methyl pheophorbide b	P	C36H36N4O6	620.263	621.269934674411	1.37897136100416	[M+H]+	10.092	0.882356798113822	2	C18	Organoheterocyclic compounds	Tetrapyrroles and derivatives	-	-	-	-	-	-	-	CCC1=C2C=C3C(=C4C(=O)C(C(=C5C(C(C(=CC6=NC(=CC(=N2)C1=CO)C(=C6C)C=C)N5)C)CCC(=O)OC)C4=N3)C(=O)OC)C	LDAXOIIEQDPAJA-YPAVVWTQSA-N	55004814.00498289	36828099.314219505	4393218.975601992	6293452.441653247	5869593.483882067	10438248.481585873	8505018.111275015	21818853.30335859	27282803.470509183	20189780.66629028	11966276.951301273	71063263.20583788	27640960.7568627	24394585.83807152	24383897.577830885
Com_5071_pos	2-Oleoyl-sn-glycero-3-phosphocholine	P	C26H52NO7P	521.348	522.355336507724	0.198508957997746	[M+H]+	9.786	0.896180145890277	2	C18	Lipids and lipid-like molecules	Glycerophospholipids	Glycerophosphocholines	-	HMDB0061701	-	-	LMGP01050082	-	CCCCCCCCC=CCCCCCCCC(=O)OC(CO)COP(=O)([O-])OCC[N+](C)(C)C	SULIDBRAXVDKBU-PTGWMXDISA-N	197157631.37513825	54957710.028166935	71518511.5958084	172236670.94819126	56776525.757855095	49288605.0860542	114852411.08290628	92837473.06502438	74745804.17311749	94482851.99833351	64778182.039709836	94399385.33163884	105079165.365022	119056999.28745589	93646681.56421296
Com_5066_pos	2-linoleoyllysophosphatidylcholine	P	C26H50NO7P	519.332	520.339893219507	0.198754187261313	[M+H]+	9.198	0.862057216383601	2	C18	Lipids and lipid-like molecules	Glycerophospholipids	Glycerophosphocholines	-	HMDB0061700	-	-	-	-	CCCCCC=CCC=CCCCCCCCC(=O)OC(CO)COP(=O)([O-])OCC[N+](C)(C)C	LSUXCWJOIAWGOU-FTJOPAKQSA-N	35077748.282867774	25728119.132531833	19808018.224067274	28989786.516034335	7635221.181928137	6537732.65577318	14373938.441832203	10168326.758664398	11915524.778423907	27373955.11267995	5895662.732822833	9103845.935656719	19536355.4036329	20164055.653643172	21727841.58251286
Com_4948_pos	Sarcophyton polyhydroxysterol	P	C29H50O4	462.371	463.378146900909	0.136468557355489	[M+H]+	11.058	0.910066113105726	2	C18	Lipids and lipid-like molecules	Steroids and steroid derivatives	Cholestane steroids	-	-	-	-	-	-	CC(C)C(C)C(C)CC(C)(C1=CCC2C1(CCC3C2CC(C4(C3(CCC(C4)O)C)O)O)C)O	FSVRNTKWAJDYID-RVFKALSBSA-N	114643908.14594813	76410544.66089389	113607771.77959172	114407735.77985334	66483149.06286696	76237137.34390111	92173393.8433147	164441067.58871505	177502329.28829733	235132698.01261005	119506436.28550465	177032538.88751715	128738868.152656	130992266.6079046	130154183.43399042
Com_4907_pos	LysoPE(0:0/16:0)	P	C21H44NO7P	453.286	454.292595980853	0.538334284902975	[M+H]+	9.466	0.935027373034995	2	C18	Lipids and lipid-like molecules	Glycerophospholipids	Glycerophosphoethanolamines	-	HMDB0011473	-	-	LMGP02050036	-	CCCCCCCCCCCCCCCC(=O)OC(CO)COP(=O)(O)OCCN	CKPBBEOJHAPPBT-HXUWFJFHSA-N	201571373.11388448	95363675.95848346	135483195.62674046	221001022.27356628	140754411.14208332	140167858.58129594	163377714.86580333	98172856.22690278	107594486.1411562	79596041.73719852	154504855.64429694	161775841.29349983	102840898.244361	113644174.60809514	92839577.97833581
Com_4888_pos	13'-hydroxy-alpha-tocopherol	P	C29H50O3	446.376	447.383340193039	0.11244565145035	[M+H]+	10.988	0.875326104537838	2	C18	Lipids and lipid-like molecules	Prenol lipids	Quinone and hydroquinone lipids	-	HMDB0012559	-	-	LMPR02020075	-	CC1=C(C2=C(CCC(O2)(C)CCCC(C)CCCC(C)CCCC(C)CO)C(=C1O)C)C	URYLCCKXLNXSRS-XIRVVSDESA-N	284814046.7762026	198396647.83752093	270357301.40471494	310355969.56292343	183034322.57037348	298744443.54277146	272899994.2235241	235015250.39869145	311040169.19533604	458723424.62508553	367254502.8035747	361529747.1482121	272332212.09752	234725841.24757475	272714683.1732559
Com_4567_pos	4,4'-Diapophytofluene	P	C30H46	406.36	407.367111635684	0.340496931356341	[M+H]+	10.548	0.948302992933275	2	C18	Lipids and lipid-like molecules	Prenol lipids	Triterpenoids	-	-	C19840	-	LMPR01070141	-	CC(=CCCC(=CCCC(=CC=CC=C(C)C=CC=C(C)CCC=C(C)C)C)C)C	XJMTWNXFNQAKGS-AXODYVGMSA-N	212776298.64773667	151249916.86367258	292186541.0565608	218278745.55304378	179156841.3795188	215421648.33893052	214983443.00583208	238258513.82190165	379521567.760799	407661464.4929504	336102473.3514709	290074469.0649237	266258372.410333	207438718.79961753	317888187.54715246
Com_4509_pos	delta-Tocotrienol	P	C27H40O2	396.303	397.309838491556	0.735569927764649	[M+H]+	6.611	0.830237693750343	2	C18	Lipids and lipid-like molecules	Prenol lipids	Quinone and hydroquinone lipids	"25612-39-9"	HMDB0030008	C14156	map00130;map01110	LMPR02020056	-	CC1=CC(=CC2=C1OC(CC2)(C)CCC=C(C)CCC=C(C)CCC=C(C)C)O	ODADKLYLWWCHNB-LDYBVBFYSA-N	8736500.649964262	10942100.17352958	37125851.42641242	69116863.27851495	77764629.72833417	73000717.2723706	73047006.93893418	7845487.29580208	8685583.303162804	9432377.509829463	72274751.77613872	8235280.539059627	35349847.1323595	34327172.0620617	34705761.37851015
Com_4342_pos	Sarcotol acetate	P	C22H36O4	364.261	365.268054812235	1.66141082056561	[M+H]+	8.007	0.86683436359906	2	C18	Lipids and lipid-like molecules	Prenol lipids	Sesquiterpenoids	-	-	-	-	-	-	CC1=CCCC(C=CC(CCC(C(=O)C1)(C)COC(=O)C)C(C)C)(C)O	BHSGVCGSYDQSIG-WTHLIIFUSA-N	52787122.492611304	38405803.64089312	28051334.99436576	61411543.661070935	3232644.5577485366	12163151.945292972	44344685.07548287	52947645.717309974	63571079.077167876	116701885.09076612	28273163.93218681	60494801.7883405	5.39915e+07	54081663.07669447	55000684.44711273
Com_4134_pos	6E-Geranylgeraniol-19-oic acid-1-O-methyl ether	P	C21H34O3	334.251	335.257217536379	2.6401241851823	[M+H]+	8.976	0.96901584490494	2	C18	Lipids and lipid-like molecules	Prenol lipids	Diterpenoids	-	-	-	-	-	-	CC(=CCCC(=CCCC(=CCCC(=CCOC)C)C(=O)O)C)C	PSFGNZBYXOCWDG-YADNTPJKSA-N	41315614.566475645	152034863.17176113	19107079.722011294	21486012.99247277	17609952.853099998	47351015.95681374	22757203.509374075	62352179.12686833	32585949.273278728	164647255.61395118	26372498.212834574	33805542.06788013	55593408.2498437	59854915.3803869	60272536.45897612
Com_3896_pos	Halisphingosine A	P	C18H37NO3	315.277	316.284616520656	0.0744720315408405	[M+H]+	8.618	0.82749545646842	2	C18	Organic nitrogen compounds	Organonitrogen compounds	Amines	-	-	-	-	-	-	CCCCCCCCCCC=CC(CCC(C(CO)N)O)O	QSBHSPFCUOHNKQ-AMZBRUSGSA-N	10237235.719175994	11003085.553604126	5620205.204478842	5420004.2026712075	7730693.851459839	7979236.692786505	5731955.120280813	4198291.712100417	3655148.7134421845	3005206.15499971	5933106.566923626	5119591.116626891	5393912.37967222	5543188.845609493	3578096.8595764884
Com_3825_pos	(9Z,12Z,15Z)-(7S,8S)-Dihydroxyoctadeca-9,12,15-trienoic acid	P	C18H30O4	310.214	311.221293232633	1.3434816486161	[M+H]+	6.802	0.821927776198126	2	C18	Lipids and lipid-like molecules	Fatty Acyls	Lineolic acids and derivatives	-	-	C07357	-	LMFA02000226	-	CCC=CCC=CCC=CC(C(CCCCCC(=O)O)O)O	VWKNCZXDXPBMJN-PODPQGHUSA-N	47471480.160209626	40859484.39068506	68714835.22768886	92816274.92149948	96801450.61912532	98263304.66953291	84419478.73894988	44842593.12513957	54305142.23367179	46415755.621345066	71161488.88561496	52218571.59074229	69425778.3614815	69800329.11366475	67513119.68115515
Com_3648_pos	Tyrosylleucine	P	C15H22N2O4	294.158	295.165085589934	0.592912957360849	[M+H]+	5.11	0.565944672926201	2	C18	Organic acids and derivatives	Carboxylic acids and derivatives	Amino acids, peptides, and analogues	"17355-10-1"	HMDB0029109	-	-	-	-	CC(C)CC(C(=O)O)NC(=O)C(CC1=CC=C(C=C1)O)N	AUEJLPRZGVVDNU-STQMWFEESA-N	15794448.849491058	10593615.58585055	12872924.560597798	24125881.738004573	30956741.640811816	22395162.632584173	24570163.005392075	8269472.181742968	15349178.632825142	17534633.05438924	17471716.380087987	8831611.173349261	13771447.737691	13974429.615241148	23682125.533754073
Com_3635_pos	Lysylphenylalanine	P	C15H23N3O3	293.174	294.181156486798	0.28485888621026	[M+H]+	4.858	0.528106333221011	2	C18	Organic acids and derivatives	Carboxylic acids and derivatives	Amino acids, peptides, and analogues	-	HMDB0028958	-	-	-	-	C1=CC=C(C=C1)CC(C(=O)O)NC(=O)C(CCCCN)N	QCZYYEFXOBKCNQ-STQMWFEESA-N	3254842.183394964	2591393.3200563993	2270722.1696673124	3890906.0399628216	3944118.5848198994	3770912.44775053	2692116.874067673	916260.9579858697	797276.2649810265	1784672.7594225805	3106567.2733712676	1856640.1968945824	1973490.45571615	2578099.6822274383	2787009.629918419
Com_3624_pos	9,10-EOT	P	C18H28O3	292.204	293.210857516493	1.00095706129874	[M+H]+	5.943	0.908899958164571	2	C18	Lipids and lipid-like molecules	Fatty Acyls	Fatty acids and conjugates	-	-	C16324	map00592;map01110	-	-	CCC=CCC=CC=C1C(O1)CCCCCCCC(=O)O	AAJODOMQIUQTFG-XAICKWAHSA-N	222668037.24556705	185384773.75247875	464491247.9372569	502415368.72664243	764247995.5958018	410449464.84662616	248638595.75073072	159360458.6274509	171392564.27241665	120998986.97462967	304377322.47181904	205377294.2855024	452265409.207084	451137005.7823704	452243768.24366105
Com_3375_pos	Kaurane	P	C20H34	274.266	275.272851693374	1.8168731638998	[M+H]+	10.898	0.890348786568368	2	C18	Lipids and lipid-like molecules	Prenol lipids	Diterpenoids	-	-	-	-	-	-	CC1CC23CCC4C(CCCC4(C2CCC1C3)C)(C)C	IVZWRQBQDVHDNG-XWIHJEQYSA-N	51619586.39991037	66873362.95773382	60316254.22049907	36914090.463964194	44366398.474687584	47817722.934166424	41371202.81342425	47980270.92274181	37071081.41529123	52636559.426577084	40916644.22250748	36604304.3417927	46939901.6106668	48388963.58181639	42669947.35350113
Com_3371_pos	(Z)-Octadec-12-ene-8,10-diynoic acid	P	C18H26O2	274.193	275.200276686639	1.10620275241675	[M+H]+	6.07	0.939672669005158	2	C18	Lipids and lipid-like molecules	Fatty Acyls	Fatty acids and conjugates	-	-	-	-	-	-	CCCCCC=CC#CC#CCCCCCCC(=O)O	RJGPWUHEMVYSDA-SREVYHEPSA-N	153942868.0181281	167128234.5896356	221058952.52636588	380950901.9137449	488129817.33652675	232205175.81656924	469318857.10749155	154985486.42083904	143380361.6665286	148870216.46183965	259896815.69963384	179293741.427159	349231373.197519	349544325.93547887	349664788.1409093
Com_3299_pos	6,10,14-Trimethyl-2-pentadecanone	P	C18H36O	268.277	269.283605158302	1.13629622046545	[M+H]+	8.957	0.609575317807264	2	C18	Lipids and lipid-like molecules	Prenol lipids	Sesquiterpenoids	-	-	-	-	-	-	CC(C)CCCC(C)CCCC(C)CCCC(=O)C	WHWDWIHXSPCOKZ-UHFFFAOYSA-N	922899.1783538569	507757.6568836525	3166228.8392648716	4208566.328950266	13712438.748270914	5402435.118285582	1546407.8847261958	2573869.3962933626	712495.6838220607	306994.6012715777	2738585.059471501	664766.7781231344	2072580.54888702	2469262.8041799557	1926215.937378068
Com_3270_pos	Juvenile hormone II acid	P	C16H26O3	266.188	267.195056746682	1.66518770552771	[M+H]+	6.382	0.892237723884374	2	C18	Lipids and lipid-like molecules	Prenol lipids	Monoterpenoids	-	-	C04834	-	LMFA01070019	-	CCC1(C(O1)CCC(=CCCC(=CC(=O)O)C)C)C	CZRJNVJQSPMQTQ-XKLQKUTNSA-N	13417926.747972704	12855936.904935155	62006910.81889021	88302985.13535923	91938418.65480165	55974932.49565179	84244896.97094505	31616305.83732885	50673529.59278202	43515213.05280687	48849111.5628316	47832281.28896591	55680083.8335591	58571623.5507975	54373969.90190119
Com_3213_pos	Farnesyl acetone	P	C18H30O	262.23	263.236365872599	2.3038102477285	[M+H]+	7.601	0.987897651436534	2	C18	Lipids and lipid-like molecules	Prenol lipids	Diterpenoids	"762-29-8"	-	-	-	-	-	CC(=CCCC(=CCCC(=CCCC(=O)C)C)C)C	LTUMRKDLVGQMJU-IUBLYSDUSA-N	89170269.9653142	93778850.22070983	69596777.5199368	182907587.23628932	156628428.16165143	311451499.9027292	178312720.8134527	228006357.45300317	153522176.84478486	191716291.0983928	235762196.5199321	329547240.7901469	63092724.2907482	68693014.44664863	74846335.14000799
Com_3266_pos	H-Thr-Phe-OH	P	C13H18N2O4	266.127	267.133273475835	2.57968955466134	[M+H]+	5.265	0.655305064639884	2	C18	Organic acids and derivatives	Carboxylic acids and derivatives	Amino acids, peptides, and analogues	-	-	-	-	-	-	CC(C(C(=O)NC(CC1=CC=CC=C1)C(=O)O)N)O	IQHUITKNHOKGFC-MIMYLULJSA-N	14723765.7297164	11213991.644202145	6297560.224336092	11958965.887081368	13040354.107649902	8893246.561649341	8020936.402514053	5957598.530630977	5977481.94064413	6781699.52990613	12533209.856779575	6798162.914383587	9774772.77744748	9771745.752197621	8761626.517677896
Com_3184_pos	H-Leu-Glu-OH	P	C11H20N2O5	260.137	261.144015200083	1.94051399871204	[M+H]+	4.638	0.577921934790207	2	C18	Organic acids and derivatives	Carboxylic acids and derivatives	Amino acids, peptides, and analogues	-	-	-	-	-	-	CC(C)CC(C(=O)NC(CCC(=O)O)C(=O)O)N	NFNVDJGXRFEYTK-YUMQZZPRSA-N	2574982.7486746404	5543586.1664319765	4882134.815976819	6634948.82497594	6967970.346555398	4114094.6185535896	5779899.323229468	5962840.472761204	1928530.6378733062	4403203.214350084	8015108.1953547085	3350641.2481595124	4467332.04834636	4376041.13144998	4452593.806560849
Com_3163_pos	13-Apo-beta-carotenone	P	C18H26O	258.198	259.205199486089	1.82229620973786	[M+H]+	8.004	0.767063294700306	2	C18	Lipids and lipid-like molecules	Prenol lipids	Sesquiterpenoids	-	-	C20696	-	-	-	CC1=C(C(CCC1)(C)C)C=CC(=CC=CC(=O)C)C	UBTNVRPIHJRBCI-LUXGDSJYSA-N	13196269.68065788	22940045.878110446	11159110.116132973	21815100.840663023	13776952.182406275	32599619.160803445	39214181.123648725	26955748.928129375	9304847.366844675	21281146.19602302	22523724.071766116	12966926.109912021	14547838.3467427	15215212.33377427	15420586.289322253
Com_3175_pos	H-Ile-Gln-OH	P	C11H21N3O4	259.153	260.160126307778	1.48056133276347	[M+H]+	5.087	0.737234205046957	2	C18	Organic acids and derivatives	Carboxylic acids and derivatives	Amino acids, peptides, and analogues	-	-	-	-	-	-	CCC(C)C(C(=O)NC(CCC(=O)N)C(=O)O)N	CNPNWGHRMBQHBZ-ZKWXMUAHSA-N	21845581.666498575	15234288.80670103	9368814.949385347	14889049.285042338	16272590.2963117	10702363.167402528	13654404.05960093	5032659.8424591655	5123985.567663214	13081846.28394855	10451513.226276353	9106450.99266311	11057821.9570917	11944382.647891771	11949164.491661241
Com_3152_pos	N-Lauroylglycine	P	C14H27NO3	257.199	258.206180732245	0.81364111745786	[M+H]+	5.436	0.601154053958201	2	C18	Organic acids and derivatives	Carboxylic acids and derivatives	Amino acids, peptides, and analogues	-	HMDB0013272	-	-	LMFA08020261	-	CCCCCCCCCCCC(=O)NCC(=O)O	JWGGSJFIGIGFSQ-UHFFFAOYSA-N	52658393.312809326	17950184.36895021	2025575.6007526298	4313768.127355949	4751264.585633511	2841452.7573166946	7301087.343135955	7990174.696168588	13493840.209078886	13823710.494006565	19587603.79648424	11782285.828320613	12699145.9650586	13062754.653134584	13286173.702111518
Com_2984_pos	Ile Ile	P	C12H24N2O3	244.179	245.185752060578	0.974447942172617	[M+H]+	5.4	0.72345443699628	2	C18	Organic acids and derivatives	Carboxylic acids and derivatives	Amino acids, peptides, and analogues	-	-	-	-	-	-	CCC(C)C(C(=O)NC(C(C)CC)C(=O)[O-])[NH3+]	BCVIOZZGJNOEQS-XKNYDFJKSA-N	37811938.50835409	58307682.96269245	34886856.95860039	37185956.21634789	89660611.90388472	64466116.556338236	30353243.00493975	21552701.181697883	17303850.373931844	31263329.729296785	23114006.21743665	25219796.80359796	35638696.155279	36933947.789453134	36089051.776279986
Com_2622_pos	Ser Leu	P	C9H18N2O4	218.127	219.133591056379	1.69141920111073	[M+H]+	5.087	0.798355487198304	2	C18	Organic acids and derivatives	Carboxylic acids and derivatives	Amino acids, peptides, and analogues	-	-	-	-	-	-	CC(C)CC(C(=O)O)NC(=O)C(CO)N	NFDYGNFETJVMSE-BQBZGAKWSA-N	18463957.237093803	13583759.014276965	11470228.608534694	15828329.268516125	23240160.541622367	19702502.339138903	16036912.978763385	8133643.089342744	7224020.4242801685	12223257.715037828	11778614.278787974	11771798.29888273	13520055.5891443	13661426.537953781	12331780.027091239
Com_2546_pos	3,7-Dimethyl-2,5-octadiene-1,7-diol	P	C12H20O3	212.141	213.148231226516	1.45550899954068	[M+H]+	6.784	0.823665793427017	2	C18	Lipids and lipid-like molecules	Fatty Acyls	Fatty alcohol esters	-	-	-	-	-	-	CC(=CCOC(=O)C)CC=CC(C)(C)O	GPNYMDBKVQUQRW-FQOLVZPASA-N	42890197.74480433	82158965.08145827	55148688.76727786	44726005.14266756	43874753.401962556	61935258.680657774	50014338.665248066	34647805.809895396	43975203.54446824	36019053.2025986	33629714.659538016	37544592.71623323	46349952.7791018	47992889.11789952	46623953.51593289
Com_2545_pos	Melazolide A	P	C11H16O4	212.105	213.111664566605	2.3357946395121	[M+H]+	5.598	0.741263389549868	2	C18	Organoheterocyclic compounds	Benzofurans	-	-	-	-	-	-	-	CC1(C2CC(=O)OC2(C=CC1O)CO)C	LXPGLWRCFAPCPH-RNSXUZJQSA-N	8048015.206635329	6259822.811293113	6129778.029832159	8471355.749041006	4392471.753655011	6966322.076987937	7931994.130699978	7318447.94452608	7233512.052883874	8287788.299783512	6584671.952614637	7689048.49863339	8106689.2833422	7474705.55368864	6751667.715886517
Com_2518_pos	3E,5E-tridecadienoic acid	P	C13H22O2	210.162	211.168981676556	1.41949292629086	[M+H]+	5.604	0.863924882409304	2	C18	Lipids and lipid-like molecules	Fatty Acyls	Fatty acids and conjugates	-	-	-	-	LMFA01030244	-	CCCCCCCC=CC=CCC(=O)O	PTYZGNZCLHAQEB-BNFZFUHLSA-N	8482420.820340913	13056193.115198642	20555417.35708974	40885962.720724575	31277582.559024215	21882608.511895232	17188043.14314764	21246485.20806287	16946998.11838567	17910883.00741848	14046718.60387329	26826629.518678956	29379916.4954527	24625095.453141112	23202581.75921302
Com_2376_pos	Ecgonine methyl ester	P	C10H17NO3	199.121	200.128	1.28834581046152	[M+H]+	5.048	0.637206342100609	2	C18	Alkaloids and derivatives	Tropane alkaloids	-	"7143-09-1"	HMDB0006406	C12448	map00960;map01064;map01100;map01110	-	-	CN1C2CCC1C(C(C2)O)C(=O)OC	QIQNNBXHAYSQRY-UYXSQOIJSA-N	4428755.396184472	3383782.6267015194	3655310.7061305693	13643739.438390806	16716319.992165392	4455341.849972672	3515769.2459044154	3007539.5753300176	3282310.0371750453	2817398.550349876	14099576.736111084	5114783.87687164	3862506.40792278	4169721.3637730787	3588454.624666957
Com_2369_pos	(-)-Hydroxydihydrobovolide	P	C11H18O3	198.126	199.132543034315	1.80171408944847	[M+H]+	6.017	0.626168686146419	2	C18	Organoheterocyclic compounds	Dihydrofurans	Furanones	-	-	-	-	-	-	CCCCCC1(C(=C(C(=O)O1)C)C)O	VJZWZDQDXPADSE-UHFFFAOYSA-N	22209413.902269315	17371188.347678717	28415997.278946094	41055888.44591804	36878620.056307204	25632592.4779002	23285144.742729884	18220129.90233279	23236842.99969713	24352354.35373395	24376857.6548635	24801375.238762025	25747813.122539	25544458.722733114	27876757.728576142
Com_2285_pos	3-Hydroxy-11-norcytisine	P	C10H12N2O2	192.09	193.097082125997	0.509521912438857	[M+H]+	4.98	0.586742778648991	2	C18	Organoheterocyclic compounds	Pyridodiazepines	-	-	HMDB0245883	-	-	-	-	C1C2CNC1C3=CC=C(C(=O)N3C2)O	AFTDVOKQJZAVLI-UHFFFAOYSA-N	67355425.98116216	15108649.783331787	18462795.27228058	24202252.871267043	36162964.28192945	17292782.980375156	14081592.83918512	9720648.415804202	9280952.072780875	12608260.235121282	14135035.373409625	18882634.496510845	15453916.3910773	14883321.539578099	14972638.572586076
Com_2276_pos	6-Methoxy-1-methylisatin	P	C10H9NO3	191.058	192.065411240349	0.673928803098673	[M+H]+	5.113	0.535733555593266	2	C18	Organoheterocyclic compounds	Indoles and derivatives	-	-	-	-	-	-	-	CN1C2=C(C=CC(=C2)OC)C(=O)C1=O	PUEJWCJLMMTQGE-UHFFFAOYSA-N	6980095.248437699	6107776.500196559	5192026.951547542	14336690.940299336	5061894.317329273	3624037.0361279747	5212364.053117095	6248213.846612335	6915873.7652432965	7310181.500862555	5768212.866994667	10213634.894366406	6809421.01049999	6525022.159366355	6625026.812816193
Com_2263_pos	2,2,6,7-Tetramethylbicyclo[4.3.0]nona-1(9),4-dien	P	C13H18O	190.136	191.143	1.32130221060585	[M+H]+	5.962	0.936491428710302	2	C18	Organic oxygen compounds	Organooxygen compounds	Carbonyl compounds	-	HMDB0036685	-	-	-	-	CC1C(=O)C=C2C1(C=CCC2(C)C)C	KTDAEZJBJUWAPC-UHFFFAOYSA-N	51230287.814666055	47560884.21379075	95968402.01061346	136780874.46311033	132830790.61714175	160081074.91747352	78889431.9543886	91948924.17317303	102404525.99998465	74367621.01605967	80102795.1354707	89660808.68830074	131292496.257699	80825403.42276652	76913732.21926896
Com_2092_pos	Isalexin	P	C9H7NO3	177.043	178.049852270291	0.213110918636181	[M+H]+	5.121	0.679306016152034	2	C18	Organoheterocyclic compounds	Indoles and derivatives	Indolines	-	-	-	-	-	-	COC1=CC=CC2=C1C(=O)C(=O)N2	LTERBHLYBWXCPT-UHFFFAOYSA-N	11854194.492667425	12169330.670987878	4835861.3625526605	7974094.366360323	4348435.442913376	3561823.079956807	6732524.275508889	9053353.438839689	11755772.371625882	17465352.74588846	7554777.158968115	19763317.08984132	10083195.2754405	9947912.905319743	10503748.620173045
Com_2059_pos	Ionene	P	C13H18	174.141	175.147981754681	0.966145042788144	[M+H]+	6.504	0.924844475418927	2	C18	Benzenoids	Tetralins	-	"475-03-6"	HMDB0059826	-	-	-	-	CC1=CC2=C(C=C1)C(CCC2)(C)C	LTMQZVLXCLQPCT-UHFFFAOYSA-N	45025882.827679396	34616205.51397554	42607313.804845	65809367.325111635	30240126.392469574	99675039.01090305	53978270.516967155	49329519.51687965	153795750.71083063	52849551.69896646	39488946.742786504	65267473.96014122	36623987.7989029	37629923.468979135	37399014.351138875
Com_2042_pos	1,1,5-trimethyl-1,2-dihydronaphthalene	P	C13H16	172.125	173.132401831298	0.570333117879596	[M+H]+	5.958	0.866843367246827	2	C18	Benzenoids	Naphthalenes	-	-	-	-	-	-	-	CC1=C2C=CCC(C2=CC=C1)(C)C	HUXNLKAQKLGSAF-UHFFFAOYSA-N	27270645.770743355	22970473.403093435	35111960.05556278	43254664.059041046	43827425.360789835	39275217.15506994	32991082.866504773	36093603.66775441	40071700.679237455	39785448.68151215	31656401.248715118	42205489.873274215	36730138.9038194	36175410.06782935	35794697.14887292
Com_1939_pos	Geijeren	P	C12H18	162.141	163.148138897539	0.0684741752228925	[M+H]+	5.698	0.750902153088524	2	C18	Lipids and lipid-like molecules	Prenol lipids	Monoterpenoids	-	-	-	-	-	-	CC(=C)C1C=CCCC1(C)C=C	BGDQCKOAZKTOFV-UHFFFAOYSA-N	64537905.77651503	82311317.7724762	18042978.289146308	32052438.068955995	8825825.333152637	10896477.50561926	22430075.678816836	60695186.68832321	75634906.144668	42396804.32757188	25843464.5470255	80550937.09162343	46426923.535689	45133426.29436394	44438257.617005035
Com_1842_pos	3-Isopropylcatechol	P	C9H12O2	152.084	153.091025847377	0.0273048469939981	[M+H]+	5.823	0.885631015244913	2	C18	Benzenoids	Benzene and substituted derivatives	Cumenes	-	-	C01014	-	-	-	CC(C)C1=C(C(=CC=C1)O)O	XLZHGKDRKSKCAU-UHFFFAOYSA-N	33376562.11127305	26071839.99523654	25912564.801614817	35633293.26436876	40277677.71303696	26996838.335475475	22323670.054980416	23598184.131220568	28914297.015684392	27158965.692548357	22643866.881179255	32303455.940942377	2.81989e+07	27673459.915139522	27428606.519599993
Com_1807_pos	4-Isopropyl-2,4,6-cycloheptatrien-1-one	P	C10H12O	148.089	149.09615707114	0.317857507184202	[M+H]+	6.006	0.916912602563172	2	C18	Hydrocarbon derivatives	Tropones	-	-	-	-	-	-	-	CC(C)C1=CC=CC(=O)C=C1	IWPWMAJDSLSRIP-UHFFFAOYSA-N	21124337.586285207	23353537.736908738	30590573.383863796	36996427.51738677	44127636.34673844	37355167.59295428	29648198.604929574	34937292.08885251	27466510.8805757	3.65593e+07	31995470.225027148	55488637.410276495	3.73299e+07	31531580.017460734	31303516.827847607
Com_1692_pos	alpha,4-Dimethylstyrene	P	C10H12	132.094	133.101190215884	0.0740694006515071	[M+H]+	5.852	0.71539398605033	2	C18	Benzenoids	Benzene and substituted derivatives	Phenylpropenes	-	HMDB0029641	-	-	-	-	CC1=CC=C(C=C1)C(=C)C	MMSLOZQEMPDGPI-UHFFFAOYSA-N	36160832.8482025	26207320.93383841	30799321.72147842	49252509.97114575	40995783.745841585	38568932.2078121	34713471.319303356	26962878.06371198	39181985.442504615	48737059.87256405	24984951.12604313	46462848.10009414	38406407.3360729	41190986.82411522	38454133.64164281
Com_1609_pos	4-Vinylcyclohexene	P	C8H12	108.094	109.101223720604	0.219444427402941	[M+H]+	7.822	0.886188931170693	2	C18	Hydrocarbons	Unsaturated hydrocarbons	Olefins	"100-40-3"	HMDB0246592	C19310	-	-	-	C=CC1CCC=CC1	BBDKZWKEPDTENS-UHFFFAOYSA-N	130313633.48076701	146087582.99576196	121813704.37773481	251437887.76265898	225818619.14585134	407397266.0114372	282724319.44775355	286331157.8605712	219680190.67914435	278338584.439777	331823917.6823243	406062826.0690413	9.65753e+07	100856533.74606432	103043551.0403888
Com_1603_pos	Ethylbenzene	P	C8H10	106.078	107.085495474624	0.514010892910889	[M+H]+	5.804	0.927870481699518	2	C18	Benzenoids	Benzene and substituted derivatives	-	-	HMDB0059905	C07111	map01120;map01100;map01220;map00642	-	-	CCC1=CC=CC=C1	YNQLUTRBYVCPMQ-UHFFFAOYSA-N	54587539.53122379	45390874.5990149	19195570.09253824	41094622.384408504	24701595.50162123	43980918.895955004	22954582.468547244	33451244.22631823	36485850.11492814	29601335.689383104	46129173.279933676	50140731.01302707	39651987.4755515	41811697.54853769	33680899.402692825
Com_5018_pos	5'-methoxyhydnocarpin-D	P	C26H22O10	494.121	495.128727466676	0.257966365788308	[M+H]+	6.18	0.550519867446077	2	C18	Lignans, neolignans and related compounds	Flavonolignans	-	-	-	C11162	-	-	12051137	COC1=CC(=CC(=C1O)OC)C2C(OC3=C(O2)C=C(C=C3)C4=CC(=O)C5=C(C=C(C=C5O4)O)O)CO	XBXVVTMNRUIPIX-ZEQKJWHPSA-N	10022450.958758904	18598519.042401396	3935787.191815591	6192691.607591378	2737809.670444708	506420.4552588227	7909479.520006687	9896889.159131175	18141958.550170828	6667439.828817252	6809915.025189729	33534202.661115535	1.17068e+07	11775980.71213574	10992135.02592296
Com_4853_pos	3beta-Hydroxyonocera-8(26),14-dien-21-one	P	C30H48O2	440.365	441.372889350129	0.361858852145729	[M+H]+	11.073	0.902460381853075	2	C18	Lipids and lipid-like molecules	Prenol lipids	Triterpenoids	-	-	-	-	-	-	CC1=CCC2C(C(=O)CCC2(C1CCC3C(=C)CCC4C3(CCC(C4(C)C)O)C)C)(C)C	QYGJEFVSVXOTCM-XOTAGTGESA-N	295020881.3492119	179430092.70994896	157596000.87757537	144192789.99248874	258443845.05643192	299661629.7102742	157244449.9104306	268241492.48288321	286149158.29742104	341238298.76845545	191780310.98010448	266124688.94024003	181817002.722188	192555426.23362422	173106172.2452876
Com_4854_pos	Soyasapogenol C	P	C30H48O2	440.365	441.372827828918	0.222153946101404	[M+H]+	6.663	0.896989912259888	2	C18	Lipids and lipid-like molecules	Prenol lipids	Triterpenoids	-	HMDB0034506	C17422	-	-	-	CC1(CC2C3=CCC4C5(CCC(C(C5CCC4(C3(CCC2(C=C1)C)C)C)(C)CO)O)C)C	VNGUCOGHCJHFID-FLZFTVBESA-N	16092434.764577623	15019561.766267652	57479647.32794773	102903648.29606293	119959632.94682834	126544930.52586657	114506232.98420994	16339192.898937587	19872273.97052889	21546699.43710733	98323231.16861446	21197885.45242762	56246054.7210781	55782541.767403856	56777976.51582313
Com_4795_pos	Plagiospirolide E	P	C30H42O2	434.318	435.325552065653	0.524809229809594	[M+H]+	7.583	0.902866364291988	2	C18	Lipids and lipid-like molecules	Prenol lipids	Terpene lactones	-	-	-	-	-	-	CC1CCC2C(C2(C)C)C3=C(C4CC13C5(C4)C6CC7=C(CCCC7(CC6OC5=O)C)C)C	QZIKWWNXXGOCTG-JISHCZMVSA-N	3130265.1083986396	3886739.5278954264	6096957.9689142695	3946466.0249868603	1781233.0310988298	641459.4941254309	14412073.830634102	61019749.58620002	39752169.7308113	93857934.65576392	2245427.3716631415	52792617.75989324	37559769.0296111	37959276.05919831	36621764.39931338
Com_4698_pos	4,4'-Methylenebis(2,6-di-tert-butylphenol)	P	C29H44O2	424.334	425.341341272712	0.209097693877096	[M+H]+	7.065	0.947194742718745	2	C18	Benzenoids	Benzene and substituted derivatives	Diphenylmethanes	"118-82-1"	-	C14287	-	-	-	CC(C)(C)C1=CC(=CC(=C1O)C(C)(C)C)CC2=CC(=C(C(=C2)C(C)(C)C)O)C(C)(C)C	MDWVSAYEQPLWMX-UHFFFAOYSA-N	26314748.72070339	37019012.672017574	71624847.23630592	116038308.31241018	243164754.92198378	260140862.5391946	145500454.4887482	119988307.2606392	177994833.1509809	202074329.8119696	143580558.0728774	262336962.57171136	150457495.819259	149978369.01887953	146442544.56197605
Com_4605_pos	4,4-Dimethyl-5alpha-cholesta-8,14,24-trien-3beta-ol	P	C29H46O	410.355	411.36182376472	0.84374599966526	[M+H]+	9.673	0.946032544703018	2	C18	Lipids and lipid-like molecules	Steroids and steroid derivatives	Cholestane steroids	-	HMDB0010315	C11455	map01100;map00100;map01130	LMST01010149	-	CC(CCC=C(C)C)C1CC=C2C1(CCC3=C2CCC4C3(CCC(C4(C)C)O)C)C	LFQXEZVYNCBVDO-PBJLWWPKSA-N	59315472.409343995	57309063.032771215	447738823.20061404	456273995.50354177	489098024.06995994	690859377.2516446	527074002.2864497	91819274.97331369	17310815.099462334	129538701.8646275	569464758.210648	82701144.91291018	276598493.306778	288449725.8534566	250815795.57494867
Com_4299_pos	1-Formylneogrifolin	P	C23H32O3	356.235	357.241729111798	1.99555889399144	[M+H]+	8.109	0.744164318061237	2	C18	Lipids and lipid-like molecules	Prenol lipids	Sesquiterpenoids	-	HMDB0039880	-	-	-	-	CC1=C(C(=C(C=C1C=O)O)O)CC=C(C)CCC=C(C)CCC=C(C)C	ZLQKZPMAXCSTJG-VZRGJMDUSA-N	2032203.00935352	567415.6261519718	15513422.627667649	14270671.246906914	13431829.750390261	15293999.617459575	18155843.931279734	3193083.257179718	4315785.363327208	2994626.918752263	16250919.196021058	5422557.765005579	12154226.0641283	8696922.649808174	10056510.506068744
Com_3979_pos	Linoleamide MEA	P	C20H37NO2	323.282	324.289346592271	1.18598381307674	[M+H]+	8.465	0.730337143966968	2	C18	Organic nitrogen compounds	Organonitrogen compounds	Amines	-	HMDB0012252	-	-	LMFA08040004	-	CCCCCC=CCC=CCCCCCCCC(=O)NCCO	KQXDGUVSAAQARU-HZJYTTRNSA-N	230240672.3606169	281078545.7806732	246801674.00772437	501104914.99011236	570659003.8672224	1016840025.6397489	540709204.7164958	606460199.3986582	406174476.7762712	542187914.2983396	878089605.0310793	1004557716.1238197	164814916.087934	181697885.14042506	182985289.18653902
Com_3980_pos	N-Cyclohexanecarbonyltetradecylamine	P	C21H41NO	323.319	324.32575714394	1.09135642319416	[M+H]+	11.305	0.505388811125586	2	C18	Lipids and lipid-like molecules	Fatty Acyls	Fatty amides	-	-	-	-	-	-	CCCCCCCCCCCCNC(=O)CCC1CCCCC1	YQBAFCIVAGNYDG-UHFFFAOYSA-N	2832294.329621193	3315720.7237073	3969545.1083124173	4733958.299922874	4602168.935358698	2841566.4774612323	3003851.3544720234	4623219.1427167505	3713809.8751732428	3675637.1209044284	4294327.936233482	2972667.783626684	4463447.45461875	5427048.546889067	3868805.2876987318
Com_3809_pos	Methyl (10E,12Z,15Z)-9-hydroxyoctadeca-10,12,15-trienoate	P	C19H32O3	308.235	309.242070015434	1.20033	[M+H]+	7.992	0.893432745159245	2	C18	Lipids and lipid-like molecules	Fatty Acyls	Lineolic acids and derivatives	-	-	-	-	-	-	CCC=CCC=CC=CC(CCCCCCCC(=O)OC)O	MTOOOXVLHAITCG-RUDXKNGCSA-N	122274129.1469463	248228536.60466924	40003167.607351966	140425941.03598383	106748420.89590915	266662132.88069043	375896845.51570606	309538503.78416157	57344231.19715947	230969204.91058677	195935664.21610704	108555691.60290919	73514958.3572037	77511024.21119796	76618397.56234252
Com_3805_pos	Callyspongenol A	P	C22H28O	308.214	309.220808412668	1.6598444547428	[M+H]+	7.67	0.73429779131009	2	C18	Lipids and lipid-like molecules	Fatty Acyls	Fatty alcohols	-	-	-	-	LMFA05000724	-	C#CC=CCCCCC#CCCCCC#CCCCC#CCO	OZOLQBVPEIWKPL-ARJAWSKDSA-N	7176504.05752174	5949847.904991265	9773824.248188801	6241298.038721247	9589012.887193503	5076756.449212766	6548301.47143564	6353210.863007249	10925665.225054746	8424254.480493868	3553548.8665220942	6741051.29444833	11261088.8608969	11345156.955346223	11454052.373862786
Com_3801_pos	12,13-trans-Epoxy-9-oxo-10E,15Z-octadecadienoic acid	P	C18H28O4	308.199	309.205721617717	1.09793525114086	[M+H]+	6.004	0.875723731331102	2	C18	Lipids and lipid-like molecules	Fatty Acyls	Fatty acids and conjugates	-	-	-	-	-	-	CCC=CCC1C(O1)C=CC(=O)CCCCCCCC(=O)O	CDAFZIZCSMXWHY-IQWQWEDASA-N	197823679.6172952	199792187.99375305	243054952.60779053	362945891.6249119	475379037.12848884	396945627.2620521	231653476.07655334	180578081.04805082	269925532.3482427	164946207.14807713	256525494.53567022	192077190.69941014	289280763.027707	282515596.5848955	232080847.99753103
Com_3784_pos	13-Hydroxygeranyllinalol	P	C20H34O2	306.256	307.262870933867	1.00917616000241	[M+H]+	6.581	0.796061352617775	2	C18	Lipids and lipid-like molecules	Prenol lipids	Diterpenoids	-	-	-	-	-	-	CC(=CC(CC(=CCCC(=CCCC(C)(C=C)O)C)C)O)C	ZMPILQRIUBZDLT-YWVQMUNWSA-N	11450765.194153639	13686111.90065872	21550631.19225285	52318470.65604065	51821758.485660724	20540800.609346356	34929216.314894944	22727055.8459677	19813129.918373935	19942558.762640398	18444620.985735722	20178599.536134068	22450019.7978319	29060660.227856655	23939100.854778793
Com_3781_pos	Methyl haplodesertoate	P	C19H30O3	306.219	307.226326771564	1.54538961764878	[M+H]+	7.639	0.898663550125516	2	C18	Lipids and lipid-like molecules	Prenol lipids	Sesquiterpenoids	-	-	-	-	-	-	CC(=O)CCC1C(=C)CCC2C1(CCCC2(C)C(=O)OC)C	FYUKPQHYILWIKD-JFRXWTBNSA-N	27454456.52439512	59369300.624399774	22350549.466069363	110647444.07499722	43570805.6476167	113666091.12153083	97608024.77988397	205410057.35634986	29735458.167494282	132948021.1954982	42038463.969211236	39417703.73778734	44843015.8443157	45100497.52219683	45519172.614569366
Com_3779_pos	Callyspongenol B	P	C22H26O	306.198	307.205319566225	1.11180796338222	[M+H]+	6.753	0.665072402350113	2	C18	Lipids and lipid-like molecules	Fatty Acyls	Fatty alcohols	-	-	-	-	LMFA05000725	-	C#CC=CCCCCCCC#CC#CCCCC=CC#CCO	QZOMSTWCVSLZGH-WLXZLGQWSA-N	5998378.464394517	6418264.458246172	7790697.153837443	9008617.26300855	9124788.875515692	14350227.116340289	10356808.92423459	6550386.441045002	10396547.551721768	10440589.500986882	7474922.059100753	16416226.448626703	8083322.21598722	8120913.344555049	8130594.494289482
Com_3775_pos	Antibiotic KO 7888C	P	C16H22N2O4	306.158	307.165056061518	0.666121769305904	[M+H]+	5.604	0.689140104363718	2	C18	Organoheterocyclic compounds	Azoles	Oxazoles	-	-	-	-	-	-	CC(=CC=CC=CC(C1=CN=CO1)O)C(C(C)(C)C(=O)N)O	OBCMTGWLFRNQNW-NVDAYGHXSA-N	67207113.04028103	52222323.12401063	45499064.50588427	88993491.39967479	41762443.81881082	26071403.445563946	39411787.98369946	70528945.63230653	100761471.15722232	133447259.00468758	63100998.52332901	128706086.12212509	72759018.7491306	74998394.47834985	72918981.79098076
Com_3731_pos	Disporopsin	P	C16H14O6	302.079	303.086150863971	0.62611437393136	[M+H]+	5.537	0.600157963571943	2	C18	Phenylpropanoids and polyketides	Homoisoflavonoids	Homoisoflavans	-	-	-	-	-	-	C1C(C(=O)C2=C(C=C(C=C2O1)O)O)CC3=C(C=C(C=C3)O)O	GAAPRCAFLGLOJU-UHFFFAOYSA-N	13939728.40823177	14382108.808772396	9876639.470296072	9187335.53536221	8928859.171910314	12444725.099215161	9579601.592289528	25868633.51484502	21984621.679199945	13345775.00881604	8011806.222246465	21198865.779794052	15271308.8082649	11402343.648541251	13138525.326708617
Com_3653_pos	9R-Hydroxy-10E,12Z,15Z-Octadecatrienoic acid	P	C18H30O3	294.219	295.226096219726	2.35803642372995	[M+H]+	7.994	0.971296217975951	2	C18	Lipids and lipid-like molecules	Fatty Acyls	Lineolic acids and derivatives	-	-	-	-	-	-	CCC=CCC=CC=CC(CCCCCCCC(=O)O)O	RIGGEAZDTKMXSI-RWUWUJKWSA-N	172369124.12189397	315052203.2218184	98348863.99711585	172462165.47055584	233909307.84705746	313862800.721805	248843137.39484978	236804274.01852944	86993951.04652803	227942944.30701208	207542679.65589142	124990153.11614099	139332324.948708	223278900.19509354	141337544.8577158
Com_3590_pos	Tuberatolide A	P	C18H26O3	290.188	291.195172168575	1.12972004014699	[M+H]+	5.984	0.936748485596981	2	C18	Lipids and lipid-like molecules	Prenol lipids	Terpene lactones	-	-	-	-	-	-	CC(=CCCC1=CC(OC1=O)CC(=CCCC(=O)C)C)C	HPYAKDUQYJHSJJ-LEHPZIBWSA-N	350046523.4789337	196927205.7538588	381432350.3117816	538170120.147001	514680490.65522856	494998900.97968656	449437287.0440341	346016010.0589913	247820119.68116376	379469198.69382584	372730906.33580834	362727856.13796717	403106256.726091	409102578.48621345	386862126.2588431
Com_3502_pos	11Z-3,4-didehydro-retinol	P	C20H28O	284.214	285.221080661154	0.842107810066055	[M+H]+	8.82	0.503584068222808	2	C18	Lipids and lipid-like molecules	Prenol lipids	Retinoids	-	-	-	-	LMPR01090010	-	CC1=C(C(CC=C1)(C)C)C=CC(=CC=CC(=CCO)C)C	XWCYDHJOKKGVHC-IOUUIBBYSA-N	1358666.5120467148	1104559.431701725	2447881.829683382	2080219.9101022817	1066393.5695422988	1759184.8479204408	2794472.2637412003	2530469.442949574	2376080.3862409797	3501947.961029275	3364718.5794271827	3914461.0013702703	2979661.80609817	2149314.0735473647	3131851.5068224003
Com_3459_pos	Bharatamine	P	C18H19NO2	281.142	282.148719683067	0.570235583913824	[M+H]+	5.663	0.842663858874162	2	C18	Alkaloids and derivatives	Protoberberine alkaloids and derivatives	-	-	-	-	-	-	-	COC1=C(C=C2C3CC4=CC=CC=C4CN3CCC2=C1)O	FNYIPYRLIHJQLI-INIZCTEOSA-N	414275533.07027143	113791257.44775644	1578640.7732059816	10336871.898979763	692952.0404704999	418668.9191673807	6283909.845084624	58048406.98811156	79322953.96862817	77019787.4860242	7184127.623293484	58208531.01884068	59866366.6927833	64999206.53721833	61993645.9644596
Com_3343_pos	Octadeca-8,10,12-triynoic acid	P	C18H24O2	272.178	273.184435864319	1.81548968951228	[M+H]+	5.952	0.704535362878657	2	C18	Lipids and lipid-like molecules	Fatty Acyls	Fatty acids and conjugates	-	-	-	-	LMFA01031106	-	CCCCCC#CC#CC#CCCCCCCC(=O)O	ZRDMQHHJJMWDNV-UHFFFAOYSA-N	85295001.15373573	72126698.51234017	58656621.985650554	91297988.56093635	174087564.27800313	165778499.3900185	97176252.1057198	81956068.63048106	85406132.71862778	87653202.75438559	108947770.16435032	54943701.86596534	66917902.0643552	98840338.93803367	92278552.79787354
Com_3336_pos	2beta-5,7-Trihydroxyflavanone	P	C15H12O5	272.068	273.075306164908	1.70484691584317	[M+H]+	5.613	0.599296918050437	2	C18	Phenylpropanoids and polyketides	Flavonoids	Hydroxyflavonoids	-	-	-	-	LMPK12140219	-	C1C(=O)C2=C(C=C(C=C2OC1(C3=CC=CC=C3)O)O)O	KRSTWHCNVMDXQW-HNNXBMFYSA-N	5281856.954355452	18404702.323733684	10231411.845507205	9649562.663014678	14238350.04887173	16858384.011594918	14662089.695115566	6578737.965204583	8930551.686197905	7374858.685526334	10719600.254641972	9047853.229720876	10066246.323418	10041997.823129857	10039039.976954624
Com_3294_pos	Trichotriol	P	C15H24O4	268.167	269.174237179534	1.94960442261353	[M+H]+	7.493	0.929115522505159	2	C18	Organic oxygen compounds	Organooxygen compounds	Alcohols and polyols	-	-	-	-	-	-	CC1(CCC(C=C1)(C)O)C2(CC(C(C23CO3)O)O)C	FPANWDWGPATUTH-ULMRJCCDSA-N	19105964.622598883	62885754.38495868	2889463.7647433174	17055082.09024472	9280650.741951212	108388472.63859166	16905534.78655435	49978599.31660644	14090853.637930866	127244586.39847688	27435712.170335773	30857055.514895193	19751872.3302289	17959593.016331945	19609376.90987015
Com_3239_pos	Farnesyl acetate	P	C17H28O2	264.209	265.216027601238	0.766055719558847	[M+H]+	6.903	0.794510264461159	2	C18	Lipids and lipid-like molecules	Prenol lipids	Sesquiterpenoids	-	HMDB0240268	-	-	LMFA07010230	-	CC(=CCCC(=CCCC(=CCOC(=O)C)C)C)C	ZGIGZINMAOQWLX-NCZFFCEISA-N	1625239.324251231	789475.9607219313	390155.6863173459	806882.0084906734	883780.5079915817	408487.1498187905	565259.9284890225	309556.8159518946	1029748.1811659851	501220.95746671513	965158.0370719299	936602.8412284846	986828.467646835	613582.7472370754	571498.557836702
Com_3197_pos	Phlegmariurine A	P	C16H23NO2	261.173	262.179890041471	1.11021683790852	[M+H]+	5.561	0.737036019487452	2	C18	Organic acids and derivatives	Carboxylic acids and derivatives	Carboxylic acid derivatives	-	-	-	-	-	-	CC1CC2=C3CCCN(CCCC3C(=O)C2)C(=O)C1	OFVBIHDTBLOLMM-RISCZKNCSA-N	41598081.66118825	34128078.603134245	9806943.601458434	26835958.463351164	6537530.885229906	4757987.606317773	18757211.856406655	47728725.80113303	55364555.84537322	70693372.76441438	18538336.33095153	74878426.14857069	37276257.3152969	34368559.07906485	37156932.58835942
Com_3140_pos	3-Deoxyestradiol	P	C18H24O	256.183	257.189353438419	2.60189907031713	[M+H]+	5.956	0.857274264604668	2	C18	Lipids and lipid-like molecules	Steroids and steroid derivatives	Estrane steroids	-	-	C14239	-	-	-	CC12CCC3C(C1CCC2O)CCC4=CC=CC=C34	MUENRDYXOADTOC-ZBRFXRBCSA-N	14136671.82942379	12089865.995745823	20724640.741679158	43160490.812915035	44770930.5024149	25491711.35654459	18802444.475080095	14853527.042943629	15196789.487631999	15849228.090055054	22375002.862145647	20548115.08318067	24578686.1565402	39417801.61944221	21292842.019187447
Com_3086_pos	H-Ser-Phe-OH	P	C12H16N2O4	252.111	253.117762698284	2.17087590110151	[M+H]+	5.218	0.713947037809404	2	C18	Organic acids and derivatives	Carboxylic acids and derivatives	Amino acids, peptides, and analogues	-	-	-	-	-	-	C1=CC=C(C=C1)CC(C(=O)O)NC(=O)C(CO)N	PPQRSMGDOHLTBE-UWVGGRQHSA-N	8370949.697117623	6608408.983713358	5509365.90110901	11874163.390311437	12752837.969386145	9219240.30850666	7460289.868348267	3396873.369006542	4457074.650487514	5429133.403507834	7603019.582589112	4767822.983866838	7820362.26629436	6516180.793303503	6491620.194062004
Com_3039_pos	4Z,7Z,10Z,13Z-hexadecatetraenoic acid	P	C16H24O2	248.178	249.184378657668	2.22156336981984	[M+H]+	7.416	0.869660305880672	2	C18	Lipids and lipid-like molecules	Fatty Acyls	Fatty acids and conjugates	-	-	-	-	LMFA01030163	-	CCC=CCC=CCC=CCC=CCCC(=O)O	IVTCJQZAGWTMBZ-LTKCOYKYSA-N	14777655.837898962	15944319.260839108	26167885.28126807	23757715.13742837	40210322.79474626	33591104.938548736	34015120.510448664	14678398.58073292	17523741.397467133	18760628.854963854	31439178.244356047	18690021.060851447	21436584.3241982	24545303.708147813	27919136.62697371
Com_3027_pos	Ketobemidone	P	C15H21NO2	247.157	248.164207469842	1.30495943008285	[M+H]+	5.596	0.58081919045174	2	C18	Organoheterocyclic compounds	Piperidines	Phenylpiperidines	-	HMDB0041913	C11792	-	-	-	CCC(=O)C1(CCN(CC1)C)C2=CC(=CC=C2)O	ALFGKMXHOUSVAD-UHFFFAOYSA-N	742961363.9860301	225640503.71165887	6266968.7981082015	17067651.110921003	4920013.805042912	2160386.289702383	16543742.052968794	90083415.0411264	126212658.45150967	137643816.69285667	18768921.270922646	117611561.11685555	114244546.429768	114315501.89540215	115280910.61564003
Com_3029_pos	Lycopodine	P	C16H25NO	247.194	248.200298290753	2.47461593761333	[M+H]+	7.647	0.501838608459732	2	C18	Lipids and lipid-like molecules	Prenol lipids	Sesquiterpenoids	"466-61-5"	-	C09883	-	-	-	CC1CC2CC(=O)C3CCCN4C3(C1)C2CCC4	BCZFSDNVXODRAJ-JTTNIQEDSA-N	274513.89977184596	243394.6392567606	44301351.336286254	32262042.017602637	343989.6687739416	390626.35510892357	216189.3144121939	323874.35334883677	1122524.455120104	157046.76801428237	344861.1356534443	1184596.7027387433	6485086.74796617	6070938.954106863	6226147.287763225
Com_3017_pos	(S)-Panaxjapyne A	P	C17H26O	246.198	247.205236069899	1.72190465035257	[M+H]+	10.544	0.873388969900996	2	C18	Lipids and lipid-like molecules	Fatty Acyls	Fatty alcohols	-	-	-	-	-	-	CCCCCCCC=CCC#CC#CC(CC)O	PROIGOAKZLZHQV-MQNTZWLQSA-N	5656656.345801225	3441345.415099064	9799859.355376942	8714271.731866382	7056364.309224256	8752424.752657635	6712121.142482453	12577685.40898668	7905064.689612379	11743549.276438197	7721369.751329076	7580004.754045145	8535221.03581303	10259626.668065188	6495216.614314844
Com_3014_pos	cis-Hexadec-11-en-7,9-diynoic acid	P	C16H22O2	246.162	247.168753490113	2.13887573938644	[M+H]+	7.411	0.858006325055327	2	C18	Lipids and lipid-like molecules	Fatty Acyls	Fatty acids and conjugates	-	-	-	-	LMFA01031108	-	CCCCC=CC#CC#CCCCCCC(=O)O	ZYKRBUYXWXJLBD-WAYWQWQTSA-N	7000365.553640307	5978407.60298152	26538809.309934065	22890023.223229107	48754914.21892491	25659194.650221746	21815109.730298232	9588102.481475594	10868922.095792865	11520251.886266498	18331425.95241604	12140927.769274587	20024857.6691471	21006303.25774855	20470554.547354
Com_2858_pos	Formylkynurenine	P	C11H12N2O4	236.08	237.086620284634	1.65077873908666	[M+H]+	4.811	0.546076435872047	2	C18	Organic oxygen compounds	Organooxygen compounds	Carbonyl compounds	-	HMDB0001200	-	-	-	-	C1=CC=C(C(=C1)C(=O)CC(C(=O)O)N)NC=O	BYHJHXPTQMMKCA-UHFFFAOYSA-N	8345444.944735423	2480704.6252051513	11691695.578333102	13775766.181357052	16145197.158051793	10600895.947688472	15008429.873732608	15403665.481158538	10412423.886692444	6996484.495290429	8208509.536538541	19285588.496472638	9777886.50295159	9874301.421415275	9460676.462085016
Com_2844_pos	Callicarpenal	P	C16H26O	234.198	235.20525815182	1.71584540553716	[M+H]+	8.636	0.92912017246805	2	C18	Organic oxygen compounds	Organooxygen compounds	Carbonyl compounds	-	-	-	-	-	-	CC1CCC2(C(C1(C)CC=O)CCC=C2C)C	MPWIIQYWQOBNKS-UGUYLWEFSA-N	16217942.682871737	16167428.824431442	16077796.342324665	12574599.035164552	13483245.703578724	14353090.132058874	19414865.951442953	14646857.376754005	15100528.629094824	13827451.370227225	14845526.12887126	14526513.305754483	16333140.9312796	17650991.08783241	17005403.31682662
Com_2727_pos	Chloriolide	P	C12H18O4	226.121	227.127268984843	2.39259657167663	[M+H]+	5.54	0.846033717318722	2	C18	Phenylpropanoids and polyketides	Macrolides and analogues	-	-	-	-	-	-	-	CC1CCCC(C=CC(C=CC(=O)O1)O)O	HUZUQWCSNJQLCI-SQQMHITHSA-N	73562951.99082944	100265399.7673586	27126603.18991196	49940987.72135353	26253161.94130276	14717791.020370893	20617195.719774526	59543983.25435023	50377249.337136425	70277518.56158847	41476648.56529522	103139381.66764589	38042607.7384617	51560103.599006735	45396813.455358945
Com_2678_pos	Placidene C	P	C13H18O3	222.126	223.132725856529	0.783986496892193	[M+H]+	5.549	0.766185971983171	2	C18	Organoheterocyclic compounds	Pyrans	Pyranones and derivatives	-	-	-	-	-	-	CCC(C)C=CC1=C(C(=CC(=O)O1)OC)C	KTXOHEGYWWVREA-UCUJLANTSA-N	34774355.88209087	48245131.676865675	59424283.220019534	27302300.650953725	64555266.715316236	54963755.06700981	15726067.280150726	33649499.67957444	77602023.10911699	75812350.7362171	20234386.92020379	103839514.64283173	29303061.476025	27297966.34951066	34327908.266882226
Com_2644_pos	Fabianine	P	C14H21NO	219.162	220.169591975762	0.0822415041015872	[M+H]+	5.532	0.924914181175779	2	C18	Organoheterocyclic compounds	Quinolines and derivatives	Hydroquinolines	-	-	C09949	-	-	-	CC1CCC(C2=C1C=CC(=N2)C)C(C)(C)O	ZKWQRKACMGTYMH-JOYOIKCWSA-N	162317472.06777784	114865249.45464717	51909873.38423508	156097521.27195016	98466543.26653057	86702120.01117055	100574665.93377908	179348590.04370606	197320597.8396877	307192626.7151679	74802186.5532342	292820733.39282304	155476225.450107	153531262.69765106	155858039.3063345
Com_2642_pos	Darlingine	P	C13H17NO2	219.126	220.133080054583	0.68428878776374	[M+H]+	5.045	0.582773335962038	2	C18	Organoheterocyclic compounds	Cycloheptapyrans	-	-	-	C10857	-	-	-	CC1=C(OC2=C(C1=O)C3CCC(C2)N3C)C	WBTZDCUVPGAROE-UHFFFAOYSA-N	711566713.6402075	208331889.79938722	6255130.407734639	17521155.519920785	5035882.257138717	2795923.101897689	14176614.892163351	83514119.0374488	98958154.59702733	94147016.12516597	13305753.180861678	105969534.82575172	109182870.410773	110055089.93177007	103802078.42255732
Com_2592_pos	(+)-vulgraon B	P	C16H24	216.188	217.194866940574	1.07804152683221	[M+H]+	10.534	0.891052542450164	2	C18	Lipids and lipid-like molecules	Prenol lipids	Sesquiterpenoids	-	-	-	-	LMPR0103490003	71728348	CC1=CC(=C)C2C3C1C2(CCCC3(C)C)C	XHHIKHVPBSQUIJ-VKJZCYHPSA-N	22034965.162445903	17191716.8582327	31283499.912534397	21995611.770660065	20651773.17175421	45107022.14812201	26486431.044476278	27444336.275045924	34908417.14147379	40752222.74642509	36228387.0243019	32727974.460517626	28264258.593736	25020447.391339913	31828733.792034257
Com_2524_pos	Methyldopa anhydrous	P	C10H13NO4	211.084	212.091575791431	0.872677074293404	[M+H]+	5.325	0.514014578715363	2	C18	Phenylpropanoids and polyketides	Phenylpropanoic acids	-	-	HMDB0011754	C07194	-	-	-	CC(CC1=CC(=C(C=C1)O)O)(C(=O)O)N	CJCSPKMFHVPWAR-JTQLQIEISA-N	31430066.5931181	26670599.21523959	16518966.63135354	35174988.88423924	36480712.238741316	15864681.693520058	16643805.461935403	10449630.193078158	15967096.555053027	45623950.09616452	22403889.86092089	22101261.33516426	21444455.201874	21438154.146272276	21453232.84344294
Com_2519_pos	alpha-Cyclogeraniol acetate	P	C13H22O2	210.162	211.168888141552	1.8645544164715	[M+H]+	9.149	0.824576451295481	2	C18	Organic acids and derivatives	Carboxylic acids and derivatives	Carboxylic acid derivatives	-	-	-	-	-	-	CC1CCC(=C(C1(C)C)COC(=O)C)C	VTGRGCQCXYJPDC-SNVBAGLBSA-N	2167285.453662311	2033371.4886936902	1070832.343108518	12321011.78237273	16751917.260203052	13285241.73973392	7141698.984351771	10230925.774373522	5444936.257560246	4312436.861056662	14688589.28904371	14182836.873593517	1665844.48817271	3225285.431947928	3390771.2881886344
Com_2503_pos	p-Lactophenetide	P	C11H15NO3	209.105	210.112255901821	1.11952352316651	[M+H]+	5.257	0.550920074118605	2	C18	Benzenoids	Benzene and substituted derivatives	Anilides	-	-	C14262	-	-	-	CCOC1=CC=C(C=C1)NC(=O)C(C)O	GHZNWXGYWUBLLI-UHFFFAOYSA-N	6716831.432412083	5892251.558875578	8966633.949940905	19824808.68101618	20616604.007074665	11659312.996496862	10972112.986766329	6699626.019131809	9566291.410906227	12003592.176260365	8892768.549449036	11289203.900630482	13018778.9174385	10054066.355308382	9386654.619938299
Com_2478_pos	beta-Irone	P	C14H22O	206.167	207.173960797844	1.93630425742097	[M+H]+	8.691	0.934454283759221	2	C18	Lipids and lipid-like molecules	Prenol lipids	Sesquiterpenoids	-	-	-	-	-	-	CC1CCC(=C(C1(C)C)C=CC(=O)C)C	BGKCUGPVLVNPSG-CMDGGOBGSA-N	12543560.509733187	12290796.077535572	9352610.900883941	13041774.689551547	6540082.495230105	8413896.46690786	18501100.958944887	20013398.4372197	14644492.387645073	26494705.40339079	11706993.577443188	22358573.88640494	17708199.4109375	18795547.411246274	16161245.763466429
Com_2347_pos	Kobifuranone A	P	C11H16O3	196.11	197.117034392049	1.09942382331976	[M+H]+	5.672	0.899354772096576	2	C18	Organoheterocyclic compounds	Lactones	Gamma butyrolactones	-	-	-	-	-	-	CC=CC=CC1COC(=O)C1C(C)O	FIOWMCUECVKUHQ-VNKDHWASSA-N	42937205.25499062	50079888.82064884	55675433.9941888	59356481.448582605	60446967.348258786	77758540.25571722	56732832.51411883	65614427.54082116	65947740.90798226	58142424.110042	57727405.23554365	64667857.02037693	52646855.2095396	61004108.10562465	62331949.095830455
Com_2317_pos	Geranylacetone	P	C13H22O	194.167	195.174150408623	1.07943838157001	[M+H]+	5.759	0.81462844792181	2	C18	Lipids and lipid-like molecules	Prenol lipids	Monoterpenoids	"3796-70-1"	HMDB0031846	C13297	-	LMFA11000696	-	CC(=CCCC(=CCCC(=O)C)C)C	HNZUNIKWNYHEJJ-FMIVXFBMSA-N	5323507.767805003	5636697.589239749	3314952.5139173735	7976043.558734573	6465004.706174888	3745753.738947828	2694217.399824134	7069352.295159855	3387103.930725533	2701943.1954359375	3085561.3129051644	7597517.971573274	5225295.97070626	7281577.936060953	5014585.862516442
Com_2271_pos	Senedigitalene	P	C14H22	190.172	191.179000714506	2.36251992733792	[M+H]+	7.442	0.956112915439481	2	C18	Lipids and lipid-like molecules	Prenol lipids	Monoterpenoids	-	-	-	-	-	-	CC1=CC=C(CC1)C(C)CCCC=C	NIOHMVMTJUYICJ-CYBMUJFWSA-N	35509466.7192513	36648122.754675485	7596870.987612827	15738847.654765276	11786657.656629104	9808818.165792389	39351502.915569335	42026306.03419122	56132202.905278064	80950365.97140643	16299330.492524723	60865034.140487894	40073768.7142692	40566326.37890707	39940205.2710159
Com_2227_pos	(R)-1-Methyl-4-(1-methyl-5-hexenyl)-benzene	P	C14H20	188.156	189.163414470992	2.04898054552417	[M+H]+	8.684	0.949020434644083	2	C18	Lipids and lipid-like molecules	Prenol lipids	Monoterpenoids	-	-	-	-	-	-	CC1=CC=C(C=C1)C(C)CCCC=C	DZEUFPKQXVLZSZ-CYBMUJFWSA-N	35629286.5172929	23792124.266880438	44439697.92947606	48433135.85049047	42267737.28590236	46263461.93434331	61821711.06695144	30809335.82531553	31268228.76777119	75264879.06862745	55507500.89861864	83615094.74730024	52386665.1389456	36871435.0987194	52770343.351011045
Com_2194_pos	3,6-Dihydrochamazulene	P	C14H18	186.141	187.147826179462	1.73965326794233	[M+H]+	6.954	0.943559806933018	2	C18	Lipids and lipid-like molecules	Prenol lipids	Sesquiterpenoids	-	HMDB0036471	-	-	-	-	CCC1=CC2=C(CC=C2C)C(=CC1)C	NVMJWYJTLVURAS-UHFFFAOYSA-N	29718220.78762552	18450260.63977351	16309203.006277598	22179984.825921766	21428181.36993218	19038508.42524418	48160113.87858314	31515269.35859641	45108281.14675561	42222554.28106774	25887596.146340307	41148534.4517926	36992455.9860278	38138811.436578006	37788922.579960786
Com_2156_pos	Chrysanthemyl acetate	P	C11H18O2	182.131	183.137650038248	1.8116758362028	[M+H]+	8.458	0.838635113691079	2	C18	Organic acids and derivatives	Carboxylic acids and derivatives	Carboxylic acid derivatives	-	-	-	-	-	-	CC(=O)OCC1C(C1(C)C)CC=C	UVQOBCBQCOVBIV-UWVGGRQHSA-N	11763407.787586574	17174004.109720517	13377392.19725796	23565457.929265548	18635731.384181038	30279283.091665704	32668574.83508432	29628263.120842114	18511759.150993753	18741350.381234527	39036161.987939425	31827514.701808088	10615060.5135344	10641923.046844104	11029499.505988875
Com_2126_pos	Limonenecarboxylic acid	P	C11H16O2	180.115	181.122162492086	0.930005197234223	[M+H]+	6.155	0.89399044876243	2	C18	Lipids and lipid-like molecules	Prenol lipids	Monoterpenoids	-	-	-	-	-	-	CC1=CCC(CC1)C(=CC(=O)O)C	KENWRRUSJKMXOL-PCYYEKQGSA-N	51499699.36359417	46528047.59596513	72731480.03436317	173373819.41190934	89757703.30237564	345215838.07658535	76736996.31877361	67148740.71827477	71592052.6866763	77233173.8353084	148906823.83968157	81702257.92279956	66060346.3817501	67031946.07049478	69225084.26182154
Com_2085_pos	(3E,5Z,7Z,9E)-Trideca-3,5,7,9-tetraene	P	C13H20	176.156	177.163586273361	1.21327705196035	[M+H]+	9.644	0.949635077981306	2	C18	Hydrocarbons	Unsaturated hydrocarbons	Olefins	-	-	-	-	-	-	CCCC=CC=CC=CC=CCC	SPQQVZADFOATIQ-YWLJYKEXSA-N	46314351.233655415	45346898.071450315	71800973.80762587	76587123.18601836	65879239.93442556	94120165.87289754	78892613.96850803	49790816.5891012	48495315.1194468	52120444.25922216	72219027.13056457	42846586.53387972	55779407.8611438	59392746.81725623	55121904.357696414
Com_2081_pos	11,12,13-Trinor-6,9-eremophiladien-8-one	P	C12H16O	176.12	177.127217937325	1.09052098016301	[M+H]+	6.48	0.893577300520601	2	C18	Organic oxygen compounds	Organooxygen compounds	Carbonyl compounds	-	-	-	-	-	-	CC1CCCC2=CC(=O)C=CC12C	GCQBBQFHAVKHMN-UHFFFAOYSA-N	17263801.29003716	17243065.199999522	31032916.686895207	26160254.608518858	28297038.05015696	23791073.29169558	26391940.43214763	20833856.769146424	26425611.347925805	21045150.065601107	22987498.557116758	26115576.743510883	21077503.1459408	21792962.107813224	21452285.95925099
Com_2056_pos	4,7-Dimethyl-1-tetralone	P	C12H14O	174.104	175.111658770889	0.638864188916256	[M+H]+	6.608	0.8919643119288	2	C18	Benzenoids	Tetralins	-	-	-	-	-	-	-	CC1CCC(=O)C2=C1C=CC(=C2)C	SQESYXTWWGWCFK-UHFFFAOYSA-N	20404568.540242027	22312687.030554242	19440469.360609025	25157088.894684795	15428949.899994398	9747151.257295327	15113882.787584815	27324630.684304297	53116931.20176938	27023924.35885567	21019553.505051736	26929331.84148925	16708354.9752778	17701483.813015293	17483685.229591023
Com_2053_pos	1,2-Dihydroxy-8-methylnaphthalene	P	C11H10O2	174.068	175.075345222467	0.199792707477029	[M+H]+	5.931	0.756232227035106	2	C18	Benzenoids	Naphthalenes	Naphthols and derivatives	-	-	C14084	map00626;map01120;map01220	-	-	CC1=C2C(=CC=C1)C=CC(=C2O)O	KYYXBLAPBDWXFX-UHFFFAOYSA-N	8130824.267617136	8472353.260492442	5204114.221255926	7007433.864755785	4072521.055877949	4479534.178935456	7491746.931044019	8316568.816486388	11755880.609963251	9216086.54343817	7366336.814237671	11537306.318228446	6817596.86164618	8568965.939239709	8150624.374388865
Com_1916_pos	Trinoranastreptene	P	C12H16	160.125	161.132497403031	0.0162183652727415	[M+H]+	5.645	0.966630853641205	2	C18	Hydrocarbons	Unsaturated hydrocarbons	Branched unsaturated hydrocarbons	-	-	-	-	-	-	CC1=CCC2C13C2(CCC=C3)C	GOAGZWVCKOCSLC-SDDRHHMPSA-N	22338446.307365324	20913472.97421576	12124934.099927168	23594572.69004226	9970831.136299241	8247548.158719143	9983245.50570719	21250073.735191476	25084117.704926178	29689634.82815811	13912707.749583263	29014683.247763403	2.59515e+07	25727267.11147596	20481822.787897248
Com_1887_pos	(1,2,3-Trimethyl-2-cyclopropen-1-yl)benzene	P	C12H14	158.11	159.116791660502	0.368981494140865	[M+H]+	6.48	0.903986354199578	2	C18	Benzenoids	Benzene and substituted derivatives	-	-	-	-	-	-	-	CC1=C(C1(C)C2=CC=CC=C2)C	OHNHLTBFDBOYSK-UHFFFAOYSA-N	30462343.316541187	28388864.615412872	50957380.513344996	43612728.40868787	44103135.64276144	38308285.656316996	65968847.502063185	66337779.75784128	50828283.6951929	64029194.307661176	41763305.77335715	53778894.101248264	35936853.7137238	35658963.1115609	34602292.47593747
Com_1885_pos	1,5-Naphthalenediamine	P	C10H10N2	158.084	159.091675817178	0.152974120260334	[M+H]+	4.98	0.583420705525585	2	C18	Benzenoids	Naphthalenes	-	-	HMDB0244231	C19463	-	-	-	C1=CC2=C(C=CC=C2N)C(=C1)N	KQSABULTKYLFEV-UHFFFAOYSA-N	35654511.23650115	9679414.906516973	8944363.142677788	18399108.982832354	15835158.517610462	11248134.862918735	12803275.843771804	5270477.942875522	4819972.687541164	6281095.415011577	7151592.188511189	9832878.523344282	8122726.43450821	7799440.601011711	7759794.150862356
Com_1811_pos	Hormodirene	P	C11H16	148.125	149.132436416963	0.429251990817004	[M+H]+	9.504	0.913171984474572	2	C18	Hydrocarbons	Unsaturated hydrocarbons	Olefins	-	-	-	-	-	-	CCC=CC=CC1CC1C=C	IUJUNEVKAIOLIM-KTZMQNSUSA-N	37309853.04362214	32373186.734947704	22487333.425796427	44797885.23212511	39734465.56706902	28978329.438335225	51235054.557552174	32147449.161036205	32800071.24359642	44081601.31630239	43441220.58146886	42240544.250317246	44364089.9780088	32186587.6295316	46765609.86957236
Com_1806_pos	Dehydrocarvacrol	P	C10H12O	148.089	149.096052949021	0.385248412919537	[M+H]+	7.915	0.858632256271809	2	C18	Organic oxygen compounds	Organooxygen compounds	Enols	-	-	-	-	-	-	CC1=C(C=C(C#C1)C(C)C)O	KSIXMMXMGWYJHM-UHFFFAOYSA-N	11062996.66801123	12049966.167439723	12849741.90366731	16806300.94610362	13416821.12858392	23247122.71773491	16117398.910176096	15704740.21311251	12747923.661033278	17098727.802285653	18594425.09386105	20933039.233898107	10602737.879701	11097813.546747658	9983949.352082556
Com_1690_pos	Tetralin	P	C10H12	132.094	133.101288998248	0.673749870381871	[M+H]+	5.543	0.888310428546602	2	C18	Benzenoids	Tetralins	-	-	HMDB0244120	C14114	map00626;map01120	-	-	C1CCC2=CC=CC=C2C1	CXWXQJXEFPUFDZ-UHFFFAOYSA-N	32240792.70956728	28689991.548488565	39902986.615994096	40813393.604441114	35090199.47231106	22812851.801210444	19414798.538656123	36342361.41524033	40073434.78603743	47843193.00138863	22187912.85740609	49652258.11438361	38221670.9820001	34790171.226723894	37970928.98379403
Com_1658_pos	octahydropyrrolo[1,2-a]pyrimidine	P	C7H14N2	126.116	127.123033636643	0.266712574217729	[M+H]+	1.249	0.709105712924547	2	C18	Organoheterocyclic compounds	Pyrrolopyrimidines	-	-	-	-	-	-	-	C1CC2NCCCN2C1	IHGJZNUBLMAEGL-UHFFFAOYSA-N	466838.65938523185	655538.2016120012	4532084.948315958	5922754.436114503	162027.03792251894	736158.4104488812	4474060.653845954	286498.550184526	674099.0511949421	55223.9320672435	5965131.798201936	568170.3516214009	1507081.56334297	1369810.9480780088	1219907.359155723
Com_1637_pos	3-Ethyltoluene	P	C9H12	120.094	121.101264634383	0.538198717788329	[M+H]+	9.257	0.845769385199977	2	C18	Benzenoids	Benzene and substituted derivatives	Toluenes	"620-14-4"	-	C14522	-	-	-	CCC1=CC=CC(=C1)C	ZLCSFXXPPANWQY-UHFFFAOYSA-N	12941206.760901382	12978071.00731187	20174876.336706735	21339529.62431385	22287946.359215826	25334006.77263724	22001536.01637705	15109785.93580034	15890836.586756611	16829146.388645183	18932513.223774314	17195436.543455	19117970.177808	17751371.430435523	16959614.36577653
Com_5157_pos	2-OH-C16 :0 Ceramide	P	C34H67NO4	553.507	554.514773084388	0.836636898243157	[M+H]+	11.716	0.807595989783958	2	C18	Lipids and lipid-like molecules	Sphingolipids	Ceramides	-	-	-	-	LMSP02010153	-	CCCCCCCCCCCCCCC(C(=O)NC(CO)C(C=CCCCCCCCCCCCCC)O)O	YWZGQPJRQXHVQX-HOXYDHSRSA-N	31244534.189161453	20018814.44150196	17100402.093097042	32193521.072495725	27115679.079594884	27091411.208800204	43347348.162442766	22462635.2152787	21584946.611185372	26192100.84403193	33651189.71684487	40189776.96596956	34676207.8591965	44694703.07846304	32429112.908826467
Com_4894_pos	sitostanetriol	P	C29H52O3	448.392	449.398800848531	0.332636589087897	[M+H]+	10.592	0.545183926794877	2	C18	Lipids and lipid-like molecules	Steroids and steroid derivatives	Stigmastanes and derivatives	-	-	-	-	LMST01040240	-	CCC(CCC(C)C1CCC2C1(CCC3C2CC(C4(C3(CCC(C4)O)C)O)O)C)C(C)C	VGSSUFQMXBFFTM-METNKUIYSA-N	15649630.082855796	10357474.767057125	12126591.234330967	6714030.017077566	8601144.148167234	15406926.577826632	10170375.2007889	11492125.542837055	9679356.69202745	15924236.280845815	12943029.46844918	25968724.461503364	11573897.9087358	10922478.212196609	10408525.91069092
Com_4725_pos	4alpha-Formyl-4beta-methyl-5alpha-cholesta-8,24-dien-3beta-ol	P	C29H46O2	426.35	427.357091865103	0.0278295041610471	[M+H]+	8.542	0.908124485434621	2	C18	Lipids and lipid-like molecules	Prenol lipids	Triterpenoids	-	HMDB0012167	-	-	LMST01010229	-	CC(CCC=C(C)C)C1CCC2C1(CCC3=C2CCC4C3(CCC(C4(C)C=O)O)C)C	GFGANDKVOKQAGH-AEWFMJFUSA-N	58256351.12184124	71586663.95158114	380840499.32625717	588362434.282165	534415759.50148344	588631715.5619793	616338331.1104943	132599677.49387437	90426594.58256824	165100668.18409657	606744462.9454082	105151880.19413671	279291881.866053	420023868.09345686	276317554.25239545
Com_4723_pos	Griffinisterone D	P	C28H42O3	426.313	427.320655900022	0.103444972571437	[M+H]+	7.359	0.857349613370992	2	C18	Lipids and lipid-like molecules	Steroids and steroid derivatives	Ergostane steroids	-	-	-	-	-	-	CC(C)C(=C)CCC(C1CCC2C1(CCC3C2CCC4C3(C=CC(=O)C4)C)C)C(=O)O	BJALYGAREJSWPE-CNMDJWEVSA-N	77300643.71848486	57144961.75369241	24875042.180534232	55391325.7995261	48872560.591758296	51637624.10961823	92924496.6654319	104293939.52607271	70107289.53177221	179387997.78547978	50274824.591182224	104059918.91786999	111505975.631053	184939730.952349	109457358.26023403
Com_4616_pos	10Z,13Z,16Z,19Z,22Z,25Z-octacosahexaenoic acid	P	C28H44O2	412.334	413.341255592276	0.422976686380858	[M+H]+	7.411	0.870418660995553	2	C18	Lipids and lipid-like molecules	Fatty Acyls	Fatty acids and conjugates	-	-	-	-	LMFA01030839	-	CCC=CCC=CCC=CCC=CCC=CCC=CCCCCCCCCC(=O)O	BQXYAHWVQOZPTF-KUBAVDMBSA-N	8400565.30580403	3277609.943226714	48713012.882153444	43794904.53483991	70131385.94154468	54351499.61945704	41441439.15092901	5320729.47371238	9800611.939670032	12313009.943303375	37769887.750659324	9436787.955670156	33608160.4799999	33013315.709370658	32030941.91660958
Com_4602_pos	beta-Tocotrienol	P	C28H42O2	410.318	411.325762062593	0.0437158155645489	[M+H]+	9.379	0.909343731952085	2	C18	Lipids and lipid-like molecules	Prenol lipids	Quinone and hydroquinone lipids	-	HMDB0304597	C14154	map00130;map01110	LMPR02020055	-	CC1=CC(=C(C2=C1OC(CC2)(C)CCC=C(C)CCC=C(C)CCC=C(C)C)C)O	FGYKUFVNYVMTAM-WAZJVIJMSA-N	451546732.61630857	49535554.68750104	46080344.167158395	53472851.67060256	9707277.885084024	10462341.623141333	188300889.06413174	428960632.54306847	728858310.6201049	768840244.9584979	8107373.065947839	521689443.4885397	255680215.809669	265901964.61168465	283640259.53450525
Com_4447_pos	Tashironin	P	C22H26O6	386.173	387.179897536901	0.886812781347506	[M+H]+	6.418	0.649762107242024	2	C18	Benzenoids	Benzene and substituted derivatives	Benzoic acids and derivatives	-	-	-	-	-	-	CC1CCC2(C13CC(=O)C4(C2(COC4(C3O)OC(=O)C5=CC=CC=C5)C)C)O	BRRTVYWNYBLCAX-JHMPXYSCSA-N	284944177.3904742	437982351.56819385	398295452.2601772	331024504.06463104	528111257.2784714	327708715.44559515	321296188.4338632	314970165.73989034	370579849.33512783	281520169.48193014	350600162.4615769	319152218.0002338	400661434.43097	380566960.8143617	379721732.07843685
Com_4351_pos	O-Methylsakambullin	P	C18H25NO5S	367.145	368.153240082978	1.60721898839698	[M+H]+	5.323	0.516427817543715	2	C18	Benzenoids	Phenol ethers	Anisoles	-	-	-	-	-	-	CC(=CCOC1=C(C=C(C=C1)CCNC(=O)C=CS(=O)(=O)C)OC)C	FPQKZLMPABOCHA-FMIVXFBMSA-N	3851754.251042144	1132406.7779164822	2023706.985185588	6427473.018698478	2619699.3289628993	609791.8277045399	1402966.4657035228	813556.7675256975	2981628.2848936394	2103901.105939026	2424920.443230523	2063564.0793894825	2964485.0305484	2371373.112872327	2465905.1826830227
Com_4245_pos	Achillamide	P	C17H20N2O6	348.132	349.139161541363	0.799864778229747	[M+H]+	5.432	0.556455626179729	2	C18	Organic acids and derivatives	Carboxylic acids and derivatives	Amino acids, peptides, and analogues	-	-	-	-	-	-	CC(CC(=O)NC(CC1=CNC2=CC=CC=C21)C(=O)O)(CC(=O)O)O	QKIROEHWPNQKQZ-SUMWQHHRSA-N	17828838.14565822	12821933.961498555	20720739.832016163	48818023.62402549	26497130.746392764	20106698.043456893	24469410.98163756	20850560.642192893	27982834.124631725	23519059.707472935	21686452.63653421	24519151.08210858	19941058.5535138	20133521.70948082	28611263.61141289
Com_3997_pos	Trixagotriol	P	C20H36O3	324.266	325.27332135607	1.29104920616328	[M+H]+	10.572	0.815206918767438	2	C18	Lipids and lipid-like molecules	Prenol lipids	Retinoids	-	-	-	-	-	-	CC(=CCO)CCC(C(C)(CCC1C(=C)CCCC1(C)C)O)O	IHNSIOSAGOBQIP-PGHZQYBFSA-N	4311438.534641923	1337766.7549471883	1368841.9650424207	1609282.2199246625	1294909.5293430404	953801.8239564631	1935253.0799444274	4172835.6907038633	3520463.871554892	7256229.242171092	4153379.6162601244	6087545.461640731	3583827.59693199	3316137.2230353025	3158141.10755247
Com_3853_pos	Yakuchinone A	P	C20H24O3	312.173	313.180266552715	1.33436689107835	[M+H]+	6.901	0.673584270284416	2	C18	Phenylpropanoids and polyketides	Diarylheptanoids	Linear diarylheptanoids	-	-	C20211	-	-	-	COC1=C(C=CC(=C1)CCC(=O)CCCCC2=CC=CC=C2)O	TXELARZTKDBEKS-UHFFFAOYSA-N	8814577.264827145	15166401.77568666	15315475.244343517	17153487.028384395	9595252.060394125	13371598.297516217	48380144.375469364	26663559.78369387	36848451.140224	36533712.14234651	28048267.077831976	25816725.1668806	26858039.8000789	22934737.04472358	27022246.17352994
Com_3770_pos	Brachystemidine B	P	C15H18N2O5	306.122	307.128732925906	0.447776659538927	[M+H]+	5.511	0.900442391073892	2	C18	Organoheterocyclic compounds	Pyrroles	Pyrrole carboxylic acids and derivatives	-	-	-	-	-	-	COC1CCC(=O)N1C2C(=CCO2)COC(=O)C3=CC=CN3	IDTBQXSKCCAGNA-ARLHGKGLSA-N	38655600.632938325	34565064.46552783	32146284.50391891	59137570.26494543	37370615.58041741	26218026.312762372	32160572.80169273	37526058.958419144	59602350.33725178	99472755.497525	38801244.12537268	88104775.76586528	54941168.3699766	50211729.714593306	48295715.466852374
Com_3323_pos	Axerophthene	P	C20H30	270.235	271.241282849252	2.83883086096086	[M+H]+	7.869	0.933773195635458	2	C18	Lipids and lipid-like molecules	Prenol lipids	Sesquiterpenoids	-	-	-	-	LMPR0104020002	-	CC=C(C)C=CC=C(C)C=CC1=C(CCCC1(C)C)C	IDMGVRDNZFQORW-JWBAUCAFSA-N	8770304.900085265	9937216.854555998	3104747.3627656503	2511610.1799865537	1777883.8728035418	1194438.9901873088	9457983.42091337	22084274.655571587	28682642.263229325	15067320.017337745	5896736.019692121	16933937.925777312	18173578.4759063	18735295.250113115	25260703.580999386
Com_3165_pos	Lenalidomide	P	C13H13N3O3	259.096	260.102877164463	0.435497545256321	[M+H]+	5.134	0.67447614271363	2	C18	Organoheterocyclic compounds	Isoindoles and derivatives	Isoindolines	-	HMDB0014623	-	-	-	-	C1CC(=O)NC(=O)C1N2CC3=C(C2=O)C=CC=C3N	GOTYRUGSSMKFNF-UHFFFAOYSA-N	8532173.856260711	35314979.338144206	14564910.077882167	22001936.67869384	14976905.580546422	9460290.434482066	12557269.31664012	5261694.457382535	7395824.7169147385	5674779.916972229	14731173.860811662	5837864.59669494	17018377.1932265	12728235.783763975	17400384.800725296
Com_3160_pos	Dibutyl adipate	P	C14H26O4	258.183	259.190305732472	0.403851080738224	[M+H]+	6.48	0.803344980636705	2	C18	Lipids and lipid-like molecules	Fatty Acyls	Fatty acid esters	"105-99-7"	HMDB0251172	C14253	-	-	-	CCCCOC(=O)CCCCC(=O)OCCCC	XTJFFFGAUHQWII-UHFFFAOYSA-N	373067331.38636404	286676739.2617163	436353089.4505815	602791130.7940052	813555224.4945713	584413386.4871408	595157840.663757	423407165.4655759	626387190.5351901	251253551.53476775	524189301.95994	462731727.7949001	555391654.96527	541621445.4072282	542611777.098757
Com_3116_pos	Gliocladic acid	P	C14H22O4	254.152	255.158492372456	2.43015205749831	[M+H]+	5.558	0.779721576726344	2	C18	Lipids and lipid-like molecules	Prenol lipids	Monoterpenoids	-	-	-	-	-	-	CC(C)C1CCC(=CC1C=C(CO)C(=O)O)CO	SLVSUVFUFJKMCV-MZGZCWAVSA-N	25009240.904742867	19394594.669157848	13058675.92246901	25374757.601969425	21968057.594278652	12235323.162051748	12311455.901901416	23493180.576112572	30213746.423062786	29069326.198403884	16092156.897606516	40111200.22907592	18133170.8864687	19782826.128037307	12279553.117744453
Com_3041_pos	Heptadecatrienal	P	C17H28O	248.214	249.220761751934	2.20877164023257	[M+H]+	7.4	0.827462926518408	2	C18	Lipids and lipid-like molecules	Fatty Acyls	Fatty aldehydes	-	HMDB0041333	C16343	map00592	LMFA06000111	-	CCC=CCC=CCC=CCCCCCCC=O	NIPNNUONNZABRE-PDBXOOCHSA-N	10162828.17045326	9389757.768735321	6805597.602304384	18697620.445494656	14969952.598301006	16521572.421435796	20869286.828527443	17283467.54000396	13413268.540579386	18571167.348500792	22641432.521580923	26703564.603947386	6915166.41397617	6768824.696916072	5506036.063576974
Com_2838_pos	Isorupestonic acid	P	C14H18O3	234.126	235.132618489661	1.20239025118776	[M+H]+	6.185	0.89869130618097	2	C18	Organic oxygen compounds	Organooxygen compounds	Carbonyl compounds	-	-	-	-	-	-	CC1CCC(CC2=CC(=O)CC12)C(=C)C(=O)O	DQHZYBAJZKMYQB-IYYTYJHQSA-N	17253650.038020574	73551248.84134732	20843005.06912718	25511944.15466253	19129676.451853164	19905079.155600656	20113657.49836702	21483457.137231633	23616270.90869172	22420388.469871357	22470172.19689795	32950309.289527535	15790140.5764402	18334724.272876635	18955203.29572354
Com_2823_pos	Aplotaxene	P	C17H28	232.219	233.22594908579	1.94176193950542	[M+H]+	7.894	0.890569080031054	2	C18	Hydrocarbons	Unsaturated hydrocarbons	Olefins	-	HMDB0302293	C17535	-	-	-	CCC=CCC=CCC=CCCCCCC=C	JXRNMQDTJAQLAQ-UTZXOHNXSA-N	20878399.95651523	21722385.65944244	19081841.827398043	38033255.71294593	37191973.260024704	68718205.73959011	45606798.060132824	45502966.00305849	31696655.23043807	40709477.33793775	76471430.28758357	67404116.80951585	13986047.9775558	14781143.883216124	16175757.219380213
Com_2754_pos	n-Pentadecylamine	P	C15H33N	227.261	228.268325483483	1.20793340960953	[M+H]+	8.094	0.611215636743576	2	C18	Organic nitrogen compounds	Organonitrogen compounds	Amines	"2570-26-5"	-	-	-	-	-	CCCCCCCCCCCCCCCN	JPZYXGPCHFZBHO-UHFFFAOYSA-N	33792870.16103215	10118462.670210084	23317583.88120681	11888693.448004693	8074478.103661558	3839612.662359823	3109761.4522698903	1387605.7924091658	4117197.804488146	9062265.34229225	10375839.47336248	5743010.369144926	8165499.33173109	9095817.605584057	9303182.430963585
Com_2712_pos	Adalinine	P	C13H23NO2	225.173	226.179907743319	1.20910067411638	[M+H]+	6.293	0.805216924108134	2	C18	Alkaloids and derivatives	-	-	-	-	-	-	-	-	CCCCCC1(CCCC(=O)N1)CC(=O)C	CNUUHKVLRVPYKE-UHFFFAOYSA-N	9285943.646725683	8785014.933987148	16225084.25919321	11411248.882013533	13751720.232463792	12233852.988797523	9709051.572715778	8494025.542729521	10658620.266021188	5740042.898883673	10153673.53024048	8640444.351400457	10899821.3141686	10058888.353690658	10444888.429528616
Com_2547_pos	7-Oxo-11-dodecenoic acid	P	C12H20O3	212.141	213.148227446358	1.47332806202289	[M+H]+	6.23	0.541625758200788	2	C18	Lipids and lipid-like molecules	Fatty Acyls	Fatty acids and conjugates	"54921-60-7"	-	-	-	LMFA01060182	-	C=CCCCC(=O)CCCCCC(=O)O	CDSFEDLMFNBDBT-UHFFFAOYSA-N	18246346.57539686	17799868.19899875	16266236.259360205	25494919.775628503	24415223.49888792	27375489.66491533	15141448.239545448	13943597.717864243	22299117.954894412	23999446.540819462	16145730.206916645	24574491.387124278	17312806.0938437	17995226.934822015	17388991.3261533
Com_2419_pos	Penidienone	P	C14H18O	202.136	203.142731701209	1.62414998219041	[M+H]+	9.612	0.880684581929343	2	C18	Organic oxygen compounds	Organooxygen compounds	Carbonyl compounds	-	-	-	-	-	-	CCCC=CC=CC1CC=CC(=O)C1=C	JNFGTEZBSNFLIN-SBIWHPGTSA-N	9412680.89439813	9268055.364810947	7057614.2711769445	7331697.769435396	4253835.515598153	5538556.843757798	8651211.520076437	9245906.033858849	9502364.015524419	10160821.685219325	5981213.752199646	13386583.089461222	7807984.24848648	6932928.362433889	7308294.019997463
Com_2127_pos	3-tert-Butyl-5-methylcatechol	P	C11H16O2	180.115	181.122092290322	1.31976591850074	[M+H]+	6.783	0.923447273516156	2	C18	Benzenoids	Benzene and substituted derivatives	Phenylpropanes	-	-	C03929	-	-	-	CC1=CC(=C(C(=C1)O)O)C(C)(C)C	YKYXORJDSTUCTN-UHFFFAOYSA-N	64114012.20072531	100112044.31993158	74533876.08522412	68439699.85058083	62798263.35713043	81910511.80762976	73376487.90560566	58332985.12950918	71379545.96266115	66166851.83118902	52642569.43517356	68772253.49423012	64801760.754236	66181538.43256884	67305444.32907666
Com_2077_pos	cis-1,2-Dihydroxy-1,2-dihydro-8-methylnaphthalene	P	C11H12O2	176.084	177.090955602388	0.422512698909469	[M+H]+	6.189	0.871421561571518	2	C18	Benzenoids	Naphthalenes	-	-	-	C14083	map00626;map01120;map01220	-	-	CC1=C2C(C(C=CC2=CC=C1)O)O	DHOOIOZYXOGWHB-ONGXEEELSA-N	12361284.134362336	14980310.694835898	16249215.71105915	13226587.679417817	12196534.784501785	13976992.875562483	11721211.661193976	12308883.967321917	13848471.531331608	13938733.176358463	13778034.313415356	20595778.489199422	11816534.928625	10380344.65943691	14563625.98515213
Com_1996_pos	(6E)-8-Oxogeraniol	P	C10H16O2	168.115	169.122324104706	0.0350670252945612	[M+H]+	5.521	0.783100672815428	2	C18	Lipids and lipid-like molecules	Prenol lipids	Monoterpenoids	-	-	C20223	-	LMFA06000130	-	CC(=CCO)CCC=C(C)C=O	FRKZCCBKUZTFCA-TXFIJWAUSA-N	26423443.188651573	41614552.25737698	9673335.552502692	14646972.851704754	16803265.98305759	7615679.93206061	9028578.835911687	24837248.364549503	22612844.872875363	30221462.636049338	8099851.6248055035	30354470.630244	1.79994e+07	19691902.866935603	22670022.669069294
Com_1968_pos	beta-fenchocamphorone	P	C11H18O	166.136	167.143006813339	0.320139751836958	[M+H]+	6.45	0.914890060529824	2	C18	Lipids and lipid-like molecules	Prenol lipids	Monoterpenoids	-	-	-	-	-	-	CC1(CC2CC1C(C2=O)(C)C)C	SGMAIFOCTCLBCB-UHFFFAOYSA-N	62579398.63048781	53182186.59545448	80815769.7810612	126785540.82486771	103401927.07238245	69095432.16183297	73010511.65134612	86255591.39070979	115718159.86760966	83430744.56336994	76225852.5642927	112783760.36550263	100948073.836244	100840058.92728148	94966184.12377696
Com_1853_pos	(2E)-2,6-Dimethyl-2,5-heptadienoic acid	P	C9H14O2	154.099	155.106536286486	0.932602804803947	[M+H]+	7.831	0.768958730222235	2	C18	Lipids and lipid-like molecules	Fatty Acyls	Fatty acids and conjugates	-	HMDB0035135	-	-	-	-	CC(=CCC=C(C)C(=O)O)C	IGQGIACCENRGLM-SOFGYWHQSA-N	82852812.5133507	88756504.54599677	73680918.80831283	151108690.08467466	146129737.19337907	258655623.77177784	180319447.31247842	174919533.2163317	134699631.63461277	163870071.9781055	210640916.0389953	248344536.90609187	58722861.1517437	60768361.32834618	60545424.634179965
Com_1824_pos	(+)-Sabinone	P	C10H14O	150.104	151.111803734692	0.224741421638478	[M+H]+	5.785	0.939695102256275	2	C18	Lipids and lipid-like molecules	Prenol lipids	Monoterpenoids	-	HMDB0301817	C01868	-	LMPR0102120049	-	CC(C)C12CC1C(=C)C(=O)C2	PBLWMCQDAGOTPV-SCZZXKLOSA-N	36117162.996214315	36473518.70680463	17878454.35751805	41111266.05819994	14898953.892277705	27608184.610760327	28732115.838417657	37814474.58954006	19197679.34847775	43750559.2215519	74294816.291052	51982342.5399573	36351496.7179644	35964532.2811994	39846640.87549555
Com_1805_pos	5,6,7,8-Tetrahydro-2-naphthol	P	C10H12O	148.089	149.096182420391	0.489033512919192	[M+H]+	6.772	0.886377435036352	2	C18	Benzenoids	Tetralins	-	"1125-78-6"	-	C14309	-	-	-	C1CCC2=C(C1)C=CC(=C2)O	UMKXSOXZAXIOPJ-UHFFFAOYSA-N	89675334.3172954	117598739.34047584	122540683.39681427	115916573.9733944	151157959.22196993	97270757.81655645	100863693.8982944	109739535.20869339	135924360.0365288	153366267.17920887	146470057.64871234	165482003.702223	137515920.98551	141666154.42271537	135645629.72116745
Com_1785_pos	Viridiene	P	C11H14	146.11	147.116869476606	0.133301389356913	[M+H]+	6.612	0.883586371449772	2	C18	Hydrocarbons	Unsaturated hydrocarbons	Olefins	-	-	-	-	-	-	C=CC=CC1C=CCC1C=C	IDAWUYBDTOACFE-HQVCXTMKSA-N	26136025.82644099	24641570.491821345	20682115.398541532	28748311.141950157	21608316.071681604	15790421.177905722	19343729.531892657	27295390.704618458	34001794.115534	36016773.40211143	24062985.96048178	36269939.98383472	19960162.6535357	28807736.546933852	20573084.29862751
Com_1687_pos	2-Indanone	P	C9H8O	132.058	133.064841434771	0.238038495631959	[M+H]+	5.869	0.691739292525064	2	C18	Benzenoids	Indanes	Indanones	"615-13-4"	-	C07727	map01120;map00624	-	-	C1C(=O)CC2=CC=CC=C21	UMJJFEIKYGFCAT-UHFFFAOYSA-N	21571455.482802685	19820119.75501069	18512579.923340388	16402769.724301893	20797754.51815171	13599507.484410241	17774915.01065039	18965504.243512556	13311880.340200137	10478918.011583025	11151382.562758647	21034797.11823848	16138579.734375	17128984.643138163	16369438.304503731
Com_1655_pos	4-HYDROXY-6-METHYLPYRAN-2-ONE	P	C6H6O3	126.032	127.039027887371	0.300617812929651	[M+H]+	0.732	0.745009539311807	2	C18	Organoheterocyclic compounds	Pyrans	Pyranones and derivatives	"675-10-5"	-	C02752	-	-	-	CC1=CC(=CC(=O)O1)O	NSYSSMYQPLSPOD-UHFFFAOYSA-N	15353724.833951019	18146540.594052605	20206536.80694036	14893904.40543238	17965500.425321005	13495428.50122915	16237193.007547302	12836791.315978982	13268129.239389049	11250380.775570154	12447306.908364752	13098991.756948652	14784854.7726716	14474133.823827675	14671871.342498714
Com_1636_pos	2-Ethyltoluene	P	C9H12	120.094	121.101330509289	1.08672704436785	[M+H]+	5.541	0.890665797506422	2	C18	Benzenoids	Benzene and substituted derivatives	Toluenes	"611-14-3"	HMDB0059819	C14572	-	-	-	CCC1=CC=CC=C1C	HYFLWBNQFMXCPA-UHFFFAOYSA-N	45939191.65350523	25087215.297381796	19694322.922832306	38307851.5941276	17645216.76961812	11989151.478656553	16176530.762915367	40540195.01552042	35651055.04834662	38095286.819428355	20907204.78450248	57054746.779189974	43930958.1994542	32713775.66374959	31090913.601798262
Com_5238_pos	13-epi-Phaeophorbide a methyl ester	P	C36H38N4O5	606.284	607.291648684188	0.212250597557393	[M+H]+	11.268	0.91461615680416	2	C18	Organoheterocyclic compounds	Tetrapyrroles and derivatives	-	-	-	-	-	-	-	CCC1=C(C2=NC1=CC3=C(C4=C(C(C(=C5C(C(C(=CC6=NC(=C2)C(=C6C)C=C)N5)C)CCC(=O)OC)C4=N3)C(=O)OC)O)C)C	HUXSMOZWPXDRTN-CETKEHJOSA-N	731268675.363558	425325334.7518269	116496699.87146382	95983035.86488125	100958600.09157321	160542141.25838575	94797347.15059888	301935535.1779441	407002352.7151556	324581120.146465	121654719.3462293	927573752.9919181	318053970.908992	349812220.5481598	324781690.3400597
Com_1643_pos	Santene	P	C9H14	122.11	123.116781691971	0.559399563754543	[M+H]+	7.791	0.845129397474255	2	C18	Hydrocarbons	Unsaturated hydrocarbons	Branched unsaturated hydrocarbons	"529-16-8"	HMDB0038140	-	-	-	-	CC1=C(C2CCC1C2)C	LSIXBBPOJBJQHN-UHFFFAOYSA-N	13101536.726446006	14190437.136219624	15403038.5862001	21295964.245607927	21551350.46872734	32279620.048769493	26329376.336962834	36950741.531066015	20421301.484466504	23388638.098904617	31074203.975221943	42201485.72516624	11232842.248502	12207712.824478747	11730530.716531506
Com_1677_pos	Octylamine	P	C8H19N	129.152	130.15922886416	1.38491472245469	[M+H]+	5.296	0.829319380200935	2	C18	Organic nitrogen compounds	Organonitrogen compounds	Amines	"111-86-4"	HMDB0255916	C01740	-	-	-	CCCCCCCCN	IOQPZZOEVPZRBK-UHFFFAOYSA-N	40836871.98410215	37635592.95220307	43308916.81393402	86281488.74605796	51757557.430473626	49892861.57390341	55665799.96202676	13265042.389222486	28378688.930408612	44159004.81993515	24822467.261644896	25581979.406155836	37593207.9197748	39376538.83323417	36448008.37432414
Com_1679_pos	Benzoyl cyanide	P	C8H5NO	131.037	132.04451655647	0.813177808953136	[M+H]+	5.582	0.783996071145065	2	C18	Benzenoids	Benzene and substituted derivatives	Benzoyl derivatives	"613-90-1"	-	C21329	-	-	-	C1=CC=C(C=C1)C(=O)C#N	GJQBHOAJJGIPRH-UHFFFAOYSA-N	54908769.616653785	15312873.644909404	26368594.845509913	15549071.013291406	9209421.227882672	45963741.63940426	68184810.80123894	8061268.593933145	5341972.037543339	10089969.594596993	29135215.85372593	8564391.330287868	18898252.3962543	20256916.12097785	19247519.893031977
Com_1781_pos	4-Isopropenylbenzaldehyde	P	C10H10O	146.073	147.080563831681	0.710819708442504	[M+H]+	4.769	0.716088158054314	2	C18	Benzenoids	Benzene and substituted derivatives	Phenylpropenes	-	HMDB0035925	-	-	-	-	CC(=C)C1=CC=C(C=C1)C=O	IRWAASJGTLXGMV-UHFFFAOYSA-N	21678574.64331211	24893190.125769436	7790438.707939266	12432066.057947008	431118.24822264473	1765530.676369929	26254023.526329793	87251932.59972581	78251712.05690435	50604857.44653267	24276057.617698368	87107187.55213255	35701539.8718516	35866780.59015197	36462253.99722691
Com_1814_pos	3-Methyladenine	P	C6H7N5	149.07	150.077541910324	0.616557533403109	[M+H]+	4.93	0.621036492636533	2	C18	Organoheterocyclic compounds	Imidazopyrimidines	Purines and purine derivatives	"5142-23-4"	HMDB0011600	C00913	-	-	-	CN1C=NC(=N)C2=C1N=CN2	ZPBYVFQJHWLTFB-UHFFFAOYSA-N	363079.62446804735	20512.40034961181	879598.102817514	384512.3645669991	1656559.3529874694	599867.1003271166	136646.38033802997	473447.01677635364	645370.0723488445	445714.2951534899	285510.0425267078	55195.254132673166	394016.946458097	346222.91351807414	287286.3431626417
Com_1859_pos	N-Methylethanolamine phosphate	P	C3H10NO4P	155.035	156.042214282068	1.05964674370753	[M+H]+	1.368	0.83909431966467	2	C18	Organic acids and derivatives	Organic phosphoric acids and derivatives	Phosphate esters	-	HMDB0304429	C01210	map00564	-	-	CNCCOP(=O)(O)O	HZDCAHRLLXEQFY-UHFFFAOYSA-N	4663126.604899665	10219835.767448686	13946912.06011737	2662817.2017231933	24442785.419049572	11194743.283487426	9177237.756680755	18783644.74593169	14515660.894786973	12077184.836405694	22973501.943101704	8181991.101900968	13011179.1261787	12085563.724050552	11716165.491652215
Com_1936_pos	Caudoxirene	P	C11H14O	162.104	163.11168700123	0.512007904603123	[M+H]+	5.989	0.905732286521695	2	C18	Organoheterocyclic compounds	Epoxides	-	-	-	-	-	-	-	C=CC1CC=CC1C2C(O2)C=C	UXWZDKBRXXYPDJ-GWOFURMSSA-N	31087969.401199773	26415843.225330602	25702043.598996907	44249473.71598995	73140389.09665869	33230965.764897805	33384788.05077905	38732485.96331362	39755654.50135926	39239070.11925822	29351579.96182667	76657994.89251365	33608747.6631578	33902952.748020954	31814069.485351715
Com_2173_pos	Speciosin H	P	C11H20O2	184.146	185.153313743423	1.71741992892211	[M+H]+	6.426	0.87955489141623	2	C18	Organic oxygen compounds	Organooxygen compounds	Alcohols and polyols	-	-	-	-	-	-	CC(=CCC1CC(CCC1O)O)C	OWPNFFDPVVLGEV-OUAUKWLOSA-N	14893675.370492	14524609.717993494	20829541.14654292	30079682.207163338	18484995.44884669	11945103.372647386	13262467.488907903	21449701.963677544	26016499.332017403	24636601.174925946	15682355.446846256	27595294.639181457	23241612.3199314	24548918.981595166	22157260.194971364
Com_2254_pos	(-)-Chrysogine	P	C10H10N2O2	190.074	191.081305231948	1.18252775240966	[M+H]+	5.717	0.572921569587087	2	C18	Organoheterocyclic compounds	Diazanaphthalenes	Benzodiazines	-	-	-	-	-	-	CC(C1=NC2=CC=CC=C2C(=O)N1)O	BMBSGGZMJQTQSO-LURJTMIESA-N	24172269.910781745	25658671.525068525	10400116.506887617	11748638.413914295	12449647.70236306	12561629.1216123	25181889.79867815	35939345.5710744	43099878.4524829	45169967.83523101	17053709.300559063	48465641.33785803	29214512.3122385	28280339.52016657	28771935.975813664
Com_2567_pos	Putaminoxin E	P	C12H22O3	214.157	215.163835348709	1.65603493303746	[M+H]+	7.654	0.624469668011211	2	C18	Organoheterocyclic compounds	Lactones	-	-	-	-	-	-	-	CCCC1CCCC(CCCC(=O)O1)O	PPXGPMYYKWZILB-VUWPPUDQSA-N	15066622.766728818	16778517.153373376	13424847.102103695	29370838.527181346	24991458.544781893	48517580.54146633	32415944.36789012	35171571.057332605	25070718.363155298	34859002.73506503	39347793.19302727	54879708.41817275	11107861.9455782	11892391.118904	11227697.107623924
Com_2574_pos	2-Amino-9,10-epoxy-8-oxodecanoic acid	P	C10H17NO4	215.116	216.122796716141	1.22391710862503	[M+H]+	1.458	0.507544238580361	2	C18	Organic acids and derivatives	Carboxylic acids and derivatives	Amino acids, peptides, and analogues	-	-	C12027	-	LMFA01060176	-	C1C(O1)C(=O)CCCCCC(C(=O)O)N	PFDHVDFPTKSEKN-JAVCKPHESA-N	3756571.3938803114	2393636.449744009	7649755.7390889255	15211099.75369742	8358381.90232738	5699650.006024864	5315782.48625192	3289576.0649567125	4834527.336831847	5141148.599938357	6179603.096382305	5115818.941780762	6359024.05119753	6479343.025378202	5812051.459321364
Com_2629_pos	Z-gamma-Atlantone	P	C15H22O	218.167	219.17403923281	1.47028240653878	[M+H]+	9.602	0.918189049119577	2	C18	Lipids and lipid-like molecules	Prenol lipids	Sesquiterpenoids	-	-	-	-	-	-	CC1=CCC(=C(C)CC(=O)C=C(C)C)CC1	QEAHSEZXAQIWSW-BUHFOSPRSA-N	11939747.215840047	10154225.481764922	10635223.022318281	12102702.640655579	10031012.865044883	12450137.412694903	13799806.333138911	14601403.248929104	14470435.923821857	19670751.328298923	12041488.283449804	12601308.219352165	12933639.9605136	14005167.347902087	13255294.9556848
Com_2674_pos	Phe-gly	P	C11H14N2O3	222.1	223.107501926522	1.07191808362053	[M+H]+	5.243	0.752389433875112	2	C18	Organic acids and derivatives	Carboxylic acids and derivatives	Amino acids, peptides, and analogues	-	HMDB0304788	-	-	-	-	C1=CC=C(C=C1)CC(C(=O)NCC(=O)O)N	GLUBLISJVJFHQS-VIFPVBQESA-N	9559083.805335779	2993018.0565539496	10686724.236482436	16438456.044231512	19574081.122356933	16009638.93296319	9447223.453362558	7828522.673907761	2915530.309072376	6340416.916865408	5710135.67405938	7390071.90951268	5102169.58480078	5565758.967973426	4931924.896129367
Com_2793_pos	2-Polyprenylphenol	P	C16H22O	230.167	231.174011471964	1.51423942244215	[M+H]+	9.607	0.867725345152969	2	C18	Lipids and lipid-like molecules	Prenol lipids	Monoterpenoids	-	-	C05807	-	-	-	CC(=CCCC(=CCC1=CC=CC=C1O)C)C	GWMVTXXXCDWZQS-SDNWHVSQSA-N	6626704.103653973	7533757.215020646	4569852.5781734	7037812.092008142	4364810.018753039	6349503.550438279	7280395.76772235	10070470.478606157	9628660.360865997	10954301.97749315	5482980.655105358	9706875.84169765	7837540.76372606	11042238.389204288	6675158.714498721
Com_2871_pos	(+)-Oxyglutinosone	P	C14H20O3	236.141	237.148186972432	1.49498481500469	[M+H]+	5.981	0.865831083178364	2	C18	Organic oxygen compounds	Organooxygen compounds	Carbonyl compounds	-	-	-	-	-	-	CC1C(C(=O)C=C2C1(CC(CC2)C(=C)C)O)O	WTKMNNYAWXFDHL-DMTCVQMQSA-N	45500507.677172706	41554195.46413996	56494648.841875196	117990742.06117073	87527614.7509839	64869858.04616033	50177200.31685592	44058113.277975895	79713688.06732394	45721515.137046926	51830525.582644664	57452370.59581271	88825279.2366874	53502553.346906595	53701367.69283079
Com_2943_pos	Ieodomycin A	P	C13H22O4	242.152	243.158747814953	1.49569415570211	[M+H]+	5.942	0.756332125057167	2	C18	Lipids and lipid-like molecules	Fatty Acyls	Fatty alcohols	-	-	-	-	LMFA01050565	-	CC(=CC=C)CCC(CC(CC(=O)OC)O)O	LMFWMDRALYGQES-SRXIBPRUSA-N	62757508.29021185	23907784.636017185	42453061.54874367	44088749.46294202	69141043.66641839	45394601.56436897	116980090.1137621	29998711.0932462	24887970.92637563	70028310.12823899	35606140.99246263	36596747.74353368	46139793.6855882	46397853.26641379	67676832.62450394
Com_3136_pos	Albonoursin	P	C15H16N2O2	256.121	257.128048521535	1.68466530191641	[M+H]+	6.155	0.774993161938488	2	C18	Organoheterocyclic compounds	Diazines	Pyrazines	-	-	C20520	-	-	-	CC(C)C=C1C(=O)NC(=CC2=CC=CC=C2)C(=O)N1	LCIIOYPBHIZBOD-JMVBYTIWSA-N	18047932.57151713	8743233.674659865	56203660.28965261	35248629.483963504	35349515.571408845	58769714.6126054	25764456.772038996	18580035.76947998	25153457.554904863	19676611.637339383	26472215.417806566	29610658.528195355	22131067.2154194	24144964.23569362	24472244.93927746
Com_3183_pos	Glu-Leu	P	C11H20N2O5	260.137	261.144069204609	1.73291384821882	[M+H]+	5.342	0.70133408893058	2	C18	Organic acids and derivatives	Carboxylic acids and derivatives	Amino acids, peptides, and analogues	-	HMDB0028823	-	-	-	9856500	CC(C)CC(C(=O)O)NC(=O)C(CCC(=O)O)N	YBAFDPFAUTYYRW-YUMQZZPRSA-N	17601832.61131734	12842048.615678763	26011588.23995916	17610513.63337619	24950108.23617405	17447928.350154284	17207790.02918823	15172249.510866998	6425133.730989094	10606256.354275908	18110382.609704163	9752539.253793603	19443143.4359582	12014985.441461997	18759728.035968393
Com_3260_pos	2'-Amino-2'-deoxyadenosine	P	C10H14N6O3	266.113	267.119963556896	0.287258340338033	[M+H]+	5.824	0.824761659170743	2	C18	Nucleosides, nucleotides, and analogues	Purine nucleosides	Purine 2'-deoxyribonucleosides	"10414-81-0"	-	-	-	-	-	C1=NC(=C2C(=N1)N(C=N2)C3C(C(C(O3)CO)O)N)N	CQKMBZHLOYVGHW-QYYRPYCUSA-N	74234755.25388668	90184065.20519972	155590146.38403028	118233227.3944996	160810828.17044964	236244157.2385444	115783411.81910615	113507184.47555603	107544969.80190244	86135470.84031017	95632783.33138219	95748164.72452821	117339272.686607	116122403.92436364	102245305.2563721
Com_3303_pos	Isoretrohoustine	P	C14H23NO4	269.163	270.169574001263	1.61983336018317	[M+H]+	4.951	0.522298049294269	2	C18	Alkaloids and derivatives	-	-	-	-	-	-	-	-	CC(C)C(C)(C(=O)OC1CCN2C1C(=CC2)CO)O	RAOAKLAJPBMMLW-BZPMIXESSA-N	5038720.00974907	10513567.901637426	4080834.238115817	12104096.611228226	6594029.460085924	4466640.4105015155	6654102.13849473	2690756.1054618107	3108758.945192183	3746626.2754852343	7840081.6697526565	4487991.790134404	5520497.72084998	5395816.546512405	5220234.428460076
Com_3319_pos	Quinolactacin A	P	C16H18N2O2	270.137	271.143780049728	1.29545561054658	[M+H]+	5.287	0.611211958464275	2	C18	Organoheterocyclic compounds	Quinolines and derivatives	Pyrroloquinolines	-	-	-	-	-	-	CCC(C)C1C2=C(C(=O)C3=CC=CC=C3N2C)C(=O)N1	FLHQAMWKNPOTDV-UHFFFAOYSA-N	567886.449623704	221094.43306458238	3719087.7243995247	2366806.842245137	1556216.7217988374	2442007.3975108545	2176430.4270547526	1181228.35606522	2751290.2620974276	2548018.8753360542	1948034.7390507536	2843403.691035939	2356934.56414955	2224906.7004951187	2100928.797345811
Com_3410_pos	Stearidonic Acid	P	C18H28O2	276.209	277.215919276878	1.12495682876768	[M+H]+	7.374	0.972106337630848	2	C18	Lipids and lipid-like molecules	Fatty Acyls	Lineolic acids and derivatives	"20290-75-9"	HMDB0006547	C16300	map00592;map01110	LMFA01030357	-	CCC=CCC=CCC=CCC=CCCCCC(=O)O	JIWBIWFOSCKQMA-LTKCOYKYSA-N	138557685.77321863	173331036.03534517	127923405.41556047	250256906.76952702	197064026.283075	292747171.5498909	324174091.9214328	359104295.78695065	220869574.09487677	239927085.61571655	340626553.1821427	643533152.5916694	79227829.5544228	93020184.05702032	110504676.55052151
Com_3432_pos	Caulophyllumine A	P	C15H21NO4	279.147	280.154042778034	1.13639730250405	[M+H]+	5.119	0.594383822806911	2	C18	Organic oxygen compounds	Organooxygen compounds	Carbonyl compounds	-	-	-	-	-	-	COC1=C(C=CC(=C1OC)O)C(=O)CC2CCCCN2	MCMMIRWNWGZONI-JTQLQIEISA-N	16477276.779535556	38443372.70335213	3903993.154851071	22938072.47225659	15070083.731222076	8303832.832499559	11053059.251373572	8337334.599522951	14666629.802275822	21512807.886245973	12537581.306192428	25933898.095551193	11796361.914825	12180576.719022976	10245771.210327286
Com_3555_pos	Estriol	P	C18H24O3	288.173	289.179347563661	1.74352601936138	[M+H]+	6.52	0.811853854363518	2	C18	Lipids and lipid-like molecules	Steroids and steroid derivatives	Estrane steroids	"50-27-1"	HMDB0000153	C05141	map00140;map01100;map07226	LMST02010003	-	CC12CCC3C(C1CC(C2O)O)CCC4=C3C=CC(=C4)O	PROQIPRRNZUXQM-ZXXIGWHRSA-N	29102266.814666502	21427584.54252837	29944767.359810222	42947314.09007485	47160558.11738589	35475881.09298698	39631718.15074734	62583431.076151036	97491555.46783799	60196913.56210996	35349295.77173337	54525520.12168481	34177661.0714063	35105340.02694076	34241293.722767375
Com_3607_pos	eucatropine	P	C17H25NO3	291.183	292.190516438821	0.767767490432337	[M+H]+	5.532	0.731037086366459	2	C18	Organoheterocyclic compounds	Piperidines	-	-	-	-	-	-	-	CC1CC(CC(N1C)(C)C)OC(=O)C(C2=CC=CC=C2)O	QSAVEGSLJISCDF-UHFFFAOYSA-N	62335113.05720164	7386858.957207777	19144456.88044209	43215890.01036054	45277811.0613053	34710060.46719004	24252221.99081313	29022923.0300713	21641813.423899304	44745194.64212352	12584916.808962159	49352410.993027985	33355720.0148016	33076597.795464907	32463281.178926174
Com_3620_pos	Antibiotic RK 441	P	C15H20N2O4	292.142	293.149118491641	1.6824278517032	[M+H]+	5.388	0.525001168380964	2	C18	Organoheterocyclic compounds	Piperidines	Piperidinones	-	-	-	-	-	-	CC1CC(C(=O)NC1=CC(=O)CC2CC(=O)NC(=O)C2)C	WFHHLLAMGXGSRT-ZYPOWASYSA-N	4609045.088982668	3214814.7628105045	4356799.39319137	9612183.932324134	6274814.226261325	5679897.454630363	6298703.173601047	8044632.679394463	7869175.192875356	10793176.654864965	6618716.351133016	20076541.21244227	8095314.94533985	8107556.33429028	8153883.56004821
Com_3634_pos	Sieboldine A(rel)	P	C16H23NO4	293.163	294.169789199788	0.753166089887235	[M+H]+	5.224	0.579972771147895	2	C18	Organoheterocyclic compounds	Tetrahydrofurans	-	-	-	-	-	-	70697780	CC1CC2CC(=O)C34C2(CCCN(C(O3)CC4)O)C(=O)C1	PKOSXQDNEYPWGG-KCGURWGYSA-N	19316798.226453185	11764181.897437252	10029045.938547786	16644805.202745356	14224743.151442358	11303062.348113652	15135601.67434242	17303672.44143279	25360978.804593194	23715727.203938685	20387009.732260153	23915021.16120752	24551089.1503551	15850051.172128623	15645863.316772
Com_3669_pos	[R-(E,E)]-13,14-Dihydroxy-6,10,14-trimethyl-5,9-pentadecadien-2-one	P	C18H32O3	296.235	297.242061256857	1.27852199762678	[M+H]+	8.307	0.878219887390762	2	C18	Lipids and lipid-like molecules	Prenol lipids	Sesquiterpenoids	-	-	-	-	-	-	CC(=CCCC(=O)C)CCC=C(C)CCC(C(C)(C)O)O	ANMUQNHDGYFRPB-VRJBOTSMSA-N	102825681.96355918	157847208.22299564	111047435.99373017	130933194.89572878	148779508.2725993	202459082.28264362	207423089.68086034	136206075.11375764	96182169.30856308	31370759.14313335	152276330.61253154	142331472.75929174	116556020.216203	124054310.00018468	84032720.11413787
Com_3824_pos	9(S)-HpOTrE	P	C18H30O4	310.214	311.221401098726	0.995767005046208	[M+H]+	5.962	0.859761890933171	2	C18	Lipids and lipid-like molecules	Fatty Acyls	Lineolic acids and derivatives	"111004-08-1"	-	C16321	map00592;map01110	LMFA02000018	-	CCC=CCC=CC=CC(CCCCCCCC(=O)O)OO	RWKJTIHNYSIIHW-MEBVTJQTSA-N	140865698.9687922	101975876.3451189	183267489.43662545	298264249.88964915	409131920.9062507	205285593.98696804	127370199.38192856	109407321.7228537	118711727.79032588	71636017.45485052	134715529.5288928	122910790.8090667	139682424.353641	176652135.27417496	166540427.25587535
Com_3992_pos	Marrulanic acid	P	C18H28O5	324.194	325.200582762907	1.19446222679126	[M+H]+	6.914	0.799362625299777	2	C18	Lipids and lipid-like molecules	Fatty Acyls	Fatty acids and conjugates	-	-	-	-	-	-	CC1CC2C3C(CCCC3(C1(CCCC(=O)O)O)C)(C(=O)O2)C	KRTAGCAAGRLSRQ-GCTGDKDVSA-N	29880932.666910466	6641651.477387467	5225407.640079345	36943679.492927805	15806560.353969116	12646512.805606585	18271873.23095291	22932441.210809913	25228142.896679617	31073681.427107252	25619692.192727875	32763524.92150632	19573263.7049994	23276616.106126055	24123180.152468782
Com_4038_pos	Albocycline M-6	P	C18H30O5	326.209	327.215839810227	2.39168449561094	[M+H]+	5.975	0.782228602504104	2	C18	Phenylpropanoids and polyketides	Macrolides and analogues	-	-	-	-	-	-	-	CC1CC(C=C(C(C=CC(CCC(=O)OC1C)(C)O)OC)C)O	OQBWAWZWLOIZFL-VJTQDIFFSA-N	146348623.74596262	149127938.38482717	194386403.3354768	208748221.4136803	370222638.20276475	204582060.76773998	199676820.6612073	124112630.61376739	139826676.9125356	95103983.28177571	157411665.3067311	136630305.27018708	182043411.676023	186240061.18005744	164202810.22919956
Com_4576_pos	Ser Phe Arg	P	C18H28N6O5	408.212	409.22	1.02157770326212	[M+H]+	6.038	0.707115427749451	2	C18	Organic acids and derivatives	Carboxylic acids and derivatives	Amino acids, peptides, and analogues	-	-	-	-	-	-	C1=CC=C(C=C1)CC(C(=O)NC(CCCN=C(N)N)C(=O)O)NC(=O)C(CO)N	JAWGSPUJAXYXJA-IHRRRGAJSA-N	66633444.23415451	128929035.83567066	64013748.2785436	48392838.80457615	76730386.00360335	35996109.18539954	100896456.62474543	67214305.69454916	150675500.80045542	136624365.77847564	75951746.15221155	167750280.92801368	129212230.67516	87396175.46128626	122789904.96211119
Com_4781_pos	Isorhodeasapogenin	P	C27H44O4	432.324	433.331116932005	0.330927749175957	[M+H]+	8.952	0.648578611784768	2	C18	Lipids and lipid-like molecules	Prenol lipids	Triterpenoids	-	-	-	-	LMST01080032	-	CC1CCC2(C(C3C(O2)CC4C3(CCC5C4CCC6C5(C(CC(C6)O)O)C)C)C)OC1	NCLLSOCDVMFDSK-XSSAKHEISA-N	118696695.16136594	50505478.23715336	7403712.899675996	14859148.393518275	1369250.0989741466	945735.5215775432	30168790.276469655	57050499.814310946	90745902.52940068	53765387.305518255	30505687.271702386	96165828.24617475	43210445.5862271	42728370.93617355	47203245.67893485
Com_4807_pos	Isoiguesterol	P	C29H40O3	436.298	437.304595263498	1.01934175043896	[M+H]+	8.583	0.680271685330806	2	C18	Lipids and lipid-like molecules	Prenol lipids	Triterpenoids	-	-	-	-	-	-	CC1=C(C(=O)C=C2C1=CC=C3C2(CCC4(C3(CCC5(C4CC(CC5)(C)CO)C)C)C)C)O	GYUVZGGERRSPQY-UHKCKZGUSA-N	5065407.570485827	6283551.777415447	38272949.555616975	22450106.56427212	28876181.857335087	33894222.57406121	26449701.960440062	5269702.633698209	5506275.676363854	7959733.158388081	26399535.60014927	5939265.455676223	17050537.2633007	18250750.48541176	18573132.124220055
Com_4860_pos	rel-2alpha,3beta,23-trihydroxy-12,17-dien-28-norursane	P	C29H46O3	442.345	443.352316601643	0.71573513375742	[M+H]+	7.432	0.900670813918139	2	C18	Lipids and lipid-like molecules	Steroids and steroid derivatives	Hydroxysteroids	-	-	-	-	-	52952319	CC1CCC2=C(C1C)C3=CCC4C(C3(CC2)C)(CCC5C4(CC(C(C5(C)CO)O)O)C)C	RATDBJVTTWMKNB-PRDJCCBUSA-N	48724275.30298839	33111102.75309552	208741512.40184414	238383306.9556605	523116027.6345031	475834584.2037834	292431524.4440077	111186988.31695403	117524710.46128608	132878596.93949884	270800766.02024376	121477771.10040198	157680982.983163	160687638.67660853	152268708.81962687
Com_4865_pos	Asparacosin A	P	C27H40O5	444.288	445.294661624892	0.491517471582153	[M+H]+	6.409	0.726390058626575	2	C18	Lipids and lipid-like molecules	Prenol lipids	Triterpenoids	-	-	-	-	LMST01080098	-	CC1CCC2(C(C3(C(O2)CC4C3(C(CC5C4CCC6=CC(=O)CCC56C)O)C)O)C)OC1	YWWQQPDLTAKFSH-ANLDUCOMSA-N	42342170.50131009	23565937.61259616	21284537.78223678	35562757.450536214	27371578.68334896	15745846.495017799	36821098.187644176	58123907.79534368	58750978.944988534	69310718.98101407	37475590.29941996	80369193.05620451	6.51604e+07	59116630.27963437	36008065.61281508
Com_5360_pos	Phepropeptin A	P	C37H58N6O6	682.442	683.449515684319	0.638419762302013	[M+H]+	9.691	0.539030693185964	2	C18	Organic acids and derivatives	Carboxylic acids and derivatives	Amino acids, peptides, and analogues	-	-	-	-	-	-	CC(C)CC1C(=O)NC(C(=O)NC(C(=O)NC(C(=O)NC(C(=O)N2CCCC2C(=O)N1)CC3=CC=CC=C3)CC(C)C)C(C)C)CC(C)C	QVOWLQGIVUTHGK-ZAFXZDQFSA-N	40901814.34256287	100553614.52888657	20218031.298628937	27678990.300537616	3076211.25638667	53766030.58336358	19638619.410752393	193480747.89781362	92538018.90946493	165282864.78096816	15122616.898516055	109189406.07041265	53614081.8426563	63978536.14359512	66959915.38628366
Com_4943_pos	Phlomistetraol A	P	C29H48O4	460.355	461.362632654264	0.157822165527148	[M+H]+	11.194	0.819309897930209	2	C18	Lipids and lipid-like molecules	Steroids and steroid derivatives	Hydroxysteroids	-	-	-	-	-	-	CC1(CCC2(C1)CCC3(C(=CCC4C3(CCC5C4(CC(C(C5(C)CO)O)O)C)C)C2O)C)C	SVHAKFJIIYNECQ-WUIFTXSJSA-N	126013698.44935377	145670626.96518323	154217851.38201123	153574606.31000915	144695906.47715002	146407718.49821922	175464543.9710046	355103156.0510151	205883181.01491335	309130823.85340947	171633577.7759563	319593239.508301	183348592.410741	129558522.64571114	138244059.600664
Com_4779_pos	3beta,5beta-Ketotriol	P	C27H44O4	432.324	433.33117678703	0.192478274784554	[M+H]+	6.506	0.795501238155768	2	C18	Lipids and lipid-like molecules	Steroids and steroid derivatives	Cholestane steroids	-	-	C16494	map00981	LMST01010561	-	CC(CCCC(C)(C)O)C1CCC2(C1(CCC3C2=CC(=O)C4C3(CCC(C4)O)C)C)O	CRCTVUFFBCIURJ-DJHAZVFJSA-N	28842092.128776036	4266502.78625557	3991355.0132543454	13096092.010080619	5752843.930015575	2987547.4151387746	6231976.192903404	40003710.548384696	26056191.181820326	25890818.641825642	5571814.612880986	26838309.412885763	2.11141e+07	19429786.066013094	20191134.04198363
Com_4076_pos	Miraxanthin III	P	C17H18N2O5	330.122	331.128519922986	1.06044877343462	[M+H]+	5.573	0.617757029363957	2	C18	Organic acids and derivatives	Carboxylic acids and derivatives	Amino acids, peptides, and analogues	-	-	-	-	-	-	C1C(NC(=CC1=CC=NCCC2=CC=C(C=C2)O)C(=O)O)C(=O)O	LWXJBFFPVPUUSL-ULITZQHHSA-N	12895174.287619133	6097322.981359215	24292705.42139455	17614866.03081192	16117865.902229162	14444124.020910628	13818717.732229725	11940545.485703452	16634586.39376676	19109304.788678933	12531913.560074057	16113988.234581921	14510561.3207003	13534924.937234187	12945092.485023102
Com_3670_pos	17-Methyl-6Z-octadecenoic acid	P	C19H36O2	296.272	297.27861086622	0.739638331214151	[M+H]+	9.608	0.606335227290978	2	C18	Lipids and lipid-like molecules	Fatty Acyls	Fatty acids and conjugates	-	-	C13787	-	LMFA01020001	-	CC(C)CCCCCCCCCC=CCCCCC(=O)O	QWCJNFBLSZGETP-CLFYSBASSA-N	15886487.70860909	15593922.02285405	794550.5631245379	4642004.201671776	9775841.031015243	7046649.395901428	4322012.828416834	3604537.465258024	2291574.3096683407	9634447.1137648	7925781.419890509	8223934.232278154	5449777.95035034	6235314.645141828	6004729.718363256
Com_3113_pos	1,2-Dimethyl-6-hydroxy-7-methoxy-9,10-dihydrophenanthrene	P	C17H18O2	254.131	255.137554146097	1.67572802705451	[M+H]+	6.191	0.694200240262406	2	C18	Benzenoids	Phenanthrenes and derivatives	Hydrophenanthrenes	-	-	-	-	-	-	CC1=C(C2=C(C=C1)C3=CC(=C(C=C3CC2)OC)O)C	SJHDMNYCOUCGPR-UHFFFAOYSA-N	2574264.510754287	2389953.03335883	4727262.159592403	8749289.185432883	745942.7963631217	3312107.004845323	6574657.2377804	3839221.637242721	4880439.909814324	8221933.284227825	5630081.397752714	7888228.762196524	4662963.6573364	4582846.948407089	4569346.589493517
Com_2856_pos	2-Hydroxy-3-carboxybenzalpyruvate	P	C11H8O6	236.032	237.039047142135	1.45259004827402	[M+H]+	5.991	0.661436126826037	2	C18	Phenylpropanoids and polyketides	Cinnamic acids and derivatives	Hydroxycinnamic acids and derivatives	-	-	C14095	map00626;map01120	-	-	C1=CC(=C(C(=C1)C(=O)O)O)C=CC(=O)C(=O)O	NCSHNHYNPKPIAU-SNAWJCMRSA-N	257771.54849170664	319839.49167697656	351972.60901534936	1043329.0281952411	580726.9792665615	698882.4637918796	1328630.0419952571	2331674.201420975	2364868.383582061	1108782.9707600358	1103376.2867795927	1067909.9201178506	983634.517578125	1453699.3126731657	999641.1351976015
Com_2808_pos	5-Hydroxyxanthotoxin	P	C12H8O5	232.037	233.04421040389	1.11876950575842	[M+H]+	5.539	0.665263564614043	2	C18	Phenylpropanoids and polyketides	Coumarins and derivatives	Furanocoumarins	-	HMDB0036157	C02951	-	-	-	COC1=C2C(=C(C3=C1OC=C3)O)C=CC(=O)O2	XPFCGZWOHNGDSP-UHFFFAOYSA-N	14409582.690212129	6986683.562931654	55515.99315352455	2639559.633786418	137849.04345117052	91848.88310304887	1507589.3331378964	3630481.214066662	3363538.5644409577	29488033.632571757	987752.7421481166	11404516.836976666	5393483.02929511	5700297.72739964	4970622.814792477
Com_2683_pos	Rishitin	P	C14H22O2	222.162	223.168906144469	1.68280608137862	[M+H]+	6.465	0.832087097475361	2	C18	Organic oxygen compounds	Organooxygen compounds	Alcohols and polyols	-	HMDB0035593	C09715	-	-	-	CC1C(C(CC2=C1CC(CC2)C(=C)C)O)O	XSCYYIVXGBKTOC-GZZJDILISA-N	10055406.258229433	9540790.801558197	10634785.084546879	15898117.369458651	14560093.252393814	10230076.083408644	18874094.297746167	10781322.221810415	11750338.312697722	12733339.913529988	10002820.77771773	14823885.439540366	12114136.8147222	11424019.868760748	11828156.763030922
Com_2500_pos	3-Carbamoyl-2-phenylpropionic acid	P	C10H11NO4	209.069	210.075637654055	2.2592846107142	[M+H]+	1.461	0.531708355805448	2	C18	Benzenoids	Benzene and substituted derivatives	-	-	HMDB0060367	C16591	map00982	-	-	C1=CC=C(C=C1)C(COC(=O)N)C(=O)O	AYRIVCKWIAUVOO-UHFFFAOYSA-N	3948845.383397236	2350426.6263072114	2132377.006337158	3961636.2932962896	2677370.499684737	1515610.3775341942	1921285.6859005021	2095108.519857711	2955130.6099945772	3471500.0180649236	1925995.8409592425	3142632.4029489756	2584049.30880597	2991977.646375794	2595268.1342632254
Com_2300_pos	Winterstein's acid	P	C11H15NO2	193.11	194.117318217496	1.35561143610617	[M+H]+	4.711	0.588953983510749	2	C18	Phenylpropanoids and polyketides	Phenylpropanoic acids	-	-	-	-	-	-	-	CN(C)C(CC(=O)O)C1=CC=CC=C1	JTKDHNKYUPVADI-SNVBAGLBSA-N	18786695.95919561	24649937.021399446	16429541.585165154	17744062.78400761	17886950.408595555	12873969.444021145	14090504.265094286	15499570.183163773	15761907.936994052	8308106.646673346	13567385.183643114	11215836.895631148	14017272.1688494	16185438.042116623	13545161.995290687
Com_2291_pos	2-(2-Hydroxyethyl)-4-hydroxyisoindolin-1-one	P	C10H11NO3	193.074	194.081099015244	0.471243190808172	[M+H]+	4.811	0.660384614812466	2	C18	Organoheterocyclic compounds	Isoindoles and derivatives	Isoindolines	-	-	-	-	-	-	C1C2=C(C=CC=C2O)C(=O)N1CCO	ATJNSFGURKIYPG-UHFFFAOYSA-N	127919802.13486725	62811278.803617895	11955560.045353284	100124808.62969436	4051370.1921942728	4208742.494148856	2110358.848703062	8077091.371319712	16064760.752448672	57069697.2945369	1715325.330329147	14905870.780064495	25598528.6049375	46120856.182580166	25537725.953490995
Com_2253_pos	1,2,3,4-Tetrahydro-4-oxo-1-naphthoic acid	P	C11H10O3	190.063	191.070129519266	0.896969604810282	[M+H]+	5.559	0.772843928385767	2	C18	Benzenoids	Naphthalenes	Naphthalenecarboxylic acids and derivatives	-	-	C15102	-	-	-	C1CC(=O)C2=CC=CC=C2C1C(=O)O	KTWAOLHYZNAOLN-UHFFFAOYSA-N	26943992.520648748	13716887.143327637	7987098.577079002	12911863.045350462	11748422.819053313	6466180.558006519	9410261.074226003	12465951.557122936	13082441.755289588	12722460.724830719	9086769.835173763	17954166.620841496	12332437.0802162	12122166.561005129	12367902.077694634
Com_1955_pos	1-Ethenyl-1-methyl-4-(1-methylethylidene)-cyclohexane	P	C12H20	164.156	165.163855516298	0.338191287003145	[M+H]+	5.691	0.736684034328049	2	C18	Lipids and lipid-like molecules	Prenol lipids	Monoterpenoids	-	-	-	-	-	-	CC(=C1CCC(CC1)(C)C=C)C	SQSJXFVXEQJXIF-UHFFFAOYSA-N	1538692.5560642618	2647511.9329434093	352114.7742153685	923308.33464974	242871.7613004246	118452.5647817408	465838.28122078074	2065685.7944640245	2611528.1980494093	1009839.2946737761	670319.1227832739	2172942.484065581	1420961.73808073	1324090.8305888092	1290127.4531834014
Com_1646_pos	1beta-methylcarbapenem	P	C7H9NO	123.068	124.075806090336	0.780787986137124	[M+H]+	6.068	0.83062619229464	2	C18	Organoheterocyclic compounds	Lactams	Beta lactams	-	HMDB0244863	-	-	-	-	CC1C=CN2C1CC2=O	YKMONJZIUAOVEM-WDSKDSINSA-N	16083442.916124448	8674435.644677134	5340122.930356582	8379672.230595214	8408502.448942952	6061418.151753404	5131384.18386675	3198870.533650708	4626210.957633146	13076474.567181002	6418692.593943013	5599088.261247998	7238844.28574421	6370926.634198699	6741155.291730742
Com_1990_pos	3-(3,4-Dihydroxyphenyl)-1-propanol	P	C9H12O3	168.079	169.085947966271	0.0473960938719189	[M+H]+	5.223	0.8160298286303	2	C18	Benzenoids	Phenols	Benzenediols	-	-	-	-	-	-	C1=CC(=C(C=C1CCCO)O)O	DPTPQXXDBLPEOP-UHFFFAOYSA-N	14891988.087027352	14885609.030188754	10051327.184754867	15274428.359347066	13695707.806135163	14926089.00242102	8116279.436681007	10160510.321139857	10236801.673197817	13740255.541831432	9171138.785508128	24627035.91517732	11938792.7139128	11312512.961190313	10688137.872876374
Com_2373_pos	L-Anticapsin	P	C9H13NO4	199.084	200.091712438257	0.238902338247238	[M+H]+	4.971	0.84556191629855	2	C18	Organic acids and derivatives	Carboxylic acids and derivatives	Amino acids, peptides, and analogues	-	-	C20941	map01130	-	-	C1CC(=O)C2C(C1CC(C(=O)[O-])[NH3+])O2	KHVZXXWDPSCGEK-MGVQOFIGSA-N	61369224.09524406	64366431.64162958	95989914.58964935	221938870.10049394	111209877.74813595	80885729.16129765	60605926.99764301	41693509.143309645	49437113.38734365	56322979.61017063	79253880.4398288	59336417.29168308	76274627.7686446	74356751.27993995	73969254.54348512
Com_2514_pos	(plusmn)7-epi Jasmonic Acid	P	C12H18O3	210.126	211.132706537454	0.920699553067545	[M+H]+	5.559	0.969797045371711	2	C18	Lipids and lipid-like molecules	Fatty Acyls	Lineolic acids and derivatives	"62653-85-4"	-	C16317	-	LMFA02020003	-	CCC=CCC1C(CCC1=O)CC(=O)O	ZNJFBWYDHIGLCU-QKMQQOOLSA-N	41654082.37052565	36420562.44617429	57376233.00298698	61896099.69514274	50963264.53662848	36807288.32829725	48983107.03336679	88224535.87937638	68706888.57631513	78624181.89394104	43501574.1117346	92504274.82170592	66271351.1542812	68087528.744965	57219688.81212151
Com_2753_pos	Halaminol C	P	C14H29NO	227.225	228.232007058829	0.893129063231499	[M+H]+	8.83	0.7498679661275	2	C18	Organic nitrogen compounds	Organonitrogen compounds	Amines	-	-	-	-	-	-	CCCCCCCCC=CCC(C(C)N)O	APIMNRBWCSRKIX-HBZFWMSSSA-N	313846575.30168813	353510106.17578506	320992019.4470729	377851995.2171126	224055253.1145258	354629326.54505396	373727027.0959241	388295844.1190854	373523273.10044205	368783802.2614286	371641899.1747614	457459479.3635095	315216137.896312	304024832.9920041	280929055.00768834
Com_2781_pos	Lauramine oxide	P	C14H31NO	229.241	230.247673331188	0.81429225267125	[M+H]+	6.926	0.95510900864126	2	C18	Organic nitrogen compounds	Organonitrogen compounds	Aminoxides	-	-	-	-	-	-	CCCCCCCCCCCC[N+](C)(C)[O-]	SYELZBGXAIXKHU-UHFFFAOYSA-N	53450132.76214536	67721352.69860849	154328669.8432046	107298027.88472617	199515730.87801287	232159021.4131334	110085622.97392508	125663191.37465137	91609279.59670384	50627121.53890545	120460335.45410088	68424611.30827062	98547565.7516252	100719850.78618957	97708104.06600352
Com_3037_pos	Methyl 3,4-dihydronidorellaurinate	P	C16H24O2	248.178	249.184564556018	1.47250975851265	[M+H]+	6.386	0.922672625907998	2	C18	Lipids and lipid-like molecules	Prenol lipids	Monoterpenoids	-	-	-	-	-	-	CC(C)C1CC=C(C=C1)CCC=C(C)C(=O)OC	CBNQQLLPVQBVAM-MRHLJLSQSA-N	30806208.213918697	26198947.990040615	162919379.32812217	267866076.96919385	249867728.5283652	172749125.42528132	257941326.49922708	90380551.24208583	151728249.5153359	131867058.28059125	142364095.519265	185443918.34763914	170827070.583199	167380880.4505569	180917937.7896248
Com_3297_pos	4-[1-Ethyl-2-(4-methylphenyl)butyl]phenol	P	C19H24O	268.183	269.190956596455	3.49238181716427	[M+H]+	6.126	0.748542207604757	2	C18	Phenylpropanoids and polyketides	Stilbenes	-	-	-	C15217	-	-	-	CCC(C1=CC=C(C=C1)C)C(CC)C2=CC=C(C=C2)O	AUWUNEDFGHJFBH-UHFFFAOYSA-N	746140.9059620178	1717388.5586069277	4922274.665935471	1500470.8750096106	2375168.317833225	3576849.469725141	2194344.8787197284	1935052.9521414977	1188663.560380766	912026.3804026846	3053715.9070498655	426365.68257737014	3193150.36660713	3805067.4949690527	3178855.1322298427
Com_3322_pos	Salvirecognine	P	C19H26O	270.198	271.20491984009	2.77633025696036	[M+H]+	7.78	0.841038696552269	2	C18	Lipids and lipid-like molecules	Prenol lipids	Diterpenoids	-	-	-	-	-	-	CC(C)C1=C(C=C2C(=C1)CCC3C2=CCCC3(C)C)O	OXKJXQWUKRTLGT-QGZVFWFLSA-N	3889354.7918009073	1240144.3958941845	1013138.5304849317	1073963.8797871242	638654.3423306097	1049450.8189031496	1445647.0377122501	768036.750086174	2675010.5614328696	1659514.1234412424	1285843.7444008584	381150.10457898927	4577016.34665806	4482160.557414929	4548435.137402072
Com_3526_pos	1-Methylestra-1,3,5(10)-triene-3,17beta-diol	P	C19H26O2	286.193	287.200150138069	1.50199868782659	[M+H]+	10.4	0.728677084930961	2	C18	Lipids and lipid-like molecules	Steroids and steroid derivatives	Estrane steroids	-	-	C15315	-	-	-	CC1=CC(=CC2=C1C3CCC4(C(C3CC2)CCC4O)C)O	YFECXKBRYLRUTI-QSUVVDIXSA-N	1401075.3081834551	913102.6433653733	9245094.034427254	7717280.062208934	25775098.28997842	26769135.864280984	6038984.20418576	2810502.3893411825	1650559.9421728223	4370369.794467838	9467373.42782579	2926634.1094125	7079998.6584866	6531559.426983247	5619087.407573437
Com_3778_pos	Mikanialactone	P	C18H26O4	306.183	307.190074401669	1.09607068460313	[M+H]+	5.834	0.802696924116534	2	C18	Organoheterocyclic compounds	Lactones	Gamma butyrolactones	-	-	-	-	-	-	CC12CCCC(C1CCC34C2CCC(C3)C(=O)O4)(C)C(=O)O	FDHDJFKBIUMVQY-AHIUXWKGSA-N	138225266.04583338	112628655.30291185	120707086.30116385	195214119.1913043	305954011.1086159	78842842.36362593	105322505.90162767	44788862.94197463	126193710.84300363	119797444.92563002	144073391.61069813	58131039.12676277	148178146.402211	138362821.0901297	142688106.3940428
Com_4863_pos	15Z,18Z,21Z,24Z,27Z-triacontapentaenoic acid	P	C30H50O2	442.381	443.388091493733	0.652166830908549	[M+H]+	7.516	0.91922251430764	2	C18	Lipids and lipid-like molecules	Fatty Acyls	Fatty acids and conjugates	-	-	-	-	LMFA01030833	-	CCC=CCC=CCC=CCC=CCC=CCCCCCCCCCCCCCC(=O)O	WGXVWUXXHNEMLO-JLNKQSITSA-N	5499113.268595759	13257363.991816074	40832559.15532582	627536.4318783851	461220.74990153854	1224604.4944518297	3168582.0393024627	1049124.8538812303	3489038.843575405	1632893.4076516232	1043577.9970493328	744766.1945143011	45123004.4469102	43292221.629565544	43133746.22720279
Com_4533_pos	Garcinielliptone	P	C27H44O2	400.334	401.341154496798	0.68818314835244	[M+H]+	10.349	0.791532362674656	2	C18	Lipids and lipid-like molecules	Steroids and steroid derivatives	Oxosteroids	-	-	-	-	-	-	CC1(C2CCC3(C(C2(CCC1O)C)CCC4C3(CCC5(C4C(=O)CC5)C)C)C)C	LSUIHIUUMWDFSZ-SNSDIZMKSA-N	48735036.28167334	45217087.945303984	38831166.12530683	25830832.759217568	66551018.08237023	57453886.30944641	44745053.06832413	69405751.36845635	62384170.67217155	71770295.1876404	46171281.07838186	31393734.941778004	48671635.3263001	51733601.806098215	35988840.44772622
Com_3919_pos	Phomamide	P	C17H22N2O4	318.158	319.164900253167	1.13071768815262	[M+H]+	5.812	0.505455787747202	2	C18	Organic acids and derivatives	Carboxylic acids and derivatives	Amino acids, peptides, and analogues	-	-	-	-	-	-	CC(=CCOC1=CC=C(C=C1)CC2C(=O)NC(C(=O)N2)CO)C	KRLKPTMEUFJHKD-GJZGRUSLSA-N	188064011.85276872	127933196.44192526	16211924.701311061	71912751.28319016	33097777.79185654	17272421.088393345	19297831.744670887	3684515.3993130685	49617644.66127523	130258624.16300872	43278493.03157034	41335764.67842286	57627979.7535527	56625693.79521308	55012880.47106801
Com_3927_pos	Asp-Trp	P	C15H17N3O5	319.117	320.123793133256	1.02428553903784	[M+H]+	5.103	0.591986584790845	2	C18	Organic acids and derivatives	Carboxylic acids and derivatives	Amino acids, peptides, and analogues	-	HMDB0028764	-	-	-	-	C1=CC=C2C(=C1)C(=CN2)CC(C(=O)O)NC(=O)C(CC(=O)O)N	ZARXTZFGQZBYFO-JQWIXIFHSA-N	227096.92614267237	525370.1078037167	12015603.072240211	18229159.405506056	19402502.9299911	17315925.005922053	15045511.708713068	586206.2673129566	136329.57813628725	283866.3708482208	10722845.54427824	590020.746670536	6317229.65739581	6568798.915999757	6133050.685250819
Com_3876_pos	(+)-Prosopinine	P	C18H35NO3	313.262	314.268493341675	1.58544	[M+H]+	6.508	0.699594525665582	2	C18	Alkaloids and derivatives	-	-	-	-	C10167	-	-	-	CCC(=O)CCCCCCCCCC1CCC(C(N1)CO)O	KYBOBXNXZQTAKA-NXHRZFHOSA-N	74985075.20601344	23448785.5895924	479090.0232612521	1691104.5414712694	2060454.5302035068	2072403.124186564	4810509.4446437545	941319.0220075205	1284140.7820635433	759084.5024788671	14398425.066571	902599.2390544409	10992172.8486112	9894373.410360107	10146929.042786311
Com_3679_pos	3-Ketosphingosine	P	C18H35NO2	297.267	298.27368939726	1.3139804589878	[M+H]+	8.32	0.814004944190912	2	C18	Organic oxygen compounds	Organooxygen compounds	Carbonyl compounds	-	HMDB0245914	C06121	-	LMSP01010002	-	CCCCCCCCCCCCCC=CC(=O)C(CO)N	VWTPJNGTEYZXFV-ZWKQNVPVSA-N	23846871.225725528	26559403.554684173	20494896.84270326	27830086.419983774	25747590.560840406	32050776.382414974	33991712.164586194	25547224.782789145	27204271.821088564	28051796.446780983	40396944.183811866	37370252.20632488	23481414.2119605	26191734.019655548	25690778.729980424
Com_3662_pos	Stemaphylline N-oxide	P	C17H29NO3	295.215	296.222103566607	0.215323283062434	[M+H]+	5.377	0.713454528743339	2	C18	Organoheterocyclic compounds	Pyrroloazepines	-	-	-	-	-	-	-	CC1CC(OC1=O)CC(C)C2CCCC[N+]3(C2CCC3)[O-]	PIGOWTVLTFOGSR-WCRYKSFZSA-N	10657866.439048681	14932638.931997415	8599417.30074533	23122353.719538406	9986552.491977865	5356841.194840818	10083970.704080537	22413315.156234596	30714795.356278684	31612384.63021965	10458387.79548275	40550684.970892	18308962.1652039	18861250.018035676	23618879.42554579
Com_2985_pos	(-)-Falcarinol	P	C17H24O	244.183	245.189515971106	2.06414644737955	[M+H]+	9.624	0.817724776608414	2	C18	Lipids and lipid-like molecules	Fatty Acyls	Fatty alcohols	-	-	-	-	LMFA05000689	-	CCCCCCCC=CCC#CC#CC(C=C)O	UGJAEDFOKNAMQD-QXPKXGMISA-N	38393212.92963226	37199117.055069916	14041874.460522303	18589822.066678017	10863207.870179052	14094142.701748982	11805332.730243038	11911289.785657814	10934916.520913687	21560219.814857714	11380925.809031706	12547912.66449484	14757646.8006527	17056166.66541334	16190060.77855588
Com_2776_pos	3,6,9-Trihydroxy-4-megastigmene	P	C13H24O3	228.173	229.179709197266	0.617088839103829	[M+H]+	6.122	0.505871034207456	2	C18	Lipids and lipid-like molecules	Prenol lipids	Sesquiterpenoids	-	-	-	-	-	-	CC1=CC(CC(C1(CCC(C)O)O)(C)C)O	JZLWGWGGZALHGM-NQBHXWOUSA-N	1915180.381244052	2130040.9606197937	3482589.6210111924	2242834.2027214942	3818507.336274306	2755954.022659398	2037172.2258252946	1910605.9232002648	1422104.0909950712	868166.0930801202	3431519.675014562	2162684.0693133585	5258273.8059625	4064193.9857262475	4073949.5939823333
Com_2561_pos	Tetradecylamine	P	C14H31N	213.246	214.252612358439	1.58334559698388	[M+H]+	7.722	0.700376042072765	2	C18	Organic nitrogen compounds	Organonitrogen compounds	Amines	"2016-42-4"	HMDB0258887	-	-	-	-	CCCCCCCCCCCCCCN	PLZVEHJLHYMBBY-UHFFFAOYSA-N	20301370.820294037	10282229.02790714	34074806.36688042	8012929.710225958	15175132.57682805	5032818.690495275	14778709.302635185	1688951.4397580042	5300768.938654295	15625678.525892057	6504781.157566057	2799437.3927353513	9246110.12209822	8397176.745571103	9114100.126943896
Com_2463_pos	Casuarine	P	C8H15NO5	205.095	206.102001523958	1.55282191638282	[M+H]+	1.45	0.641986898635572	2	C18	Organoheterocyclic compounds	Pyrrolizidines	-	-	-	-	-	-	-	C1C(C(C2N1C(C(C2O)O)CO)O)O	AXTGOJVKRHFYBT-XAZAIFFQSA-N	7123656.1986199925	4955087.249575213	6368486.41363354	15184601.053435832	12597600.671638958	7491271.930012826	6714783.569331876	9309696.531127207	9150062.166260941	10950804.63470071	8087875.505813258	11653057.699266799	8790526.06024265	9151536.25151805	9058394.166875983
Com_2405_pos	IPA imine	P	C11H10N2O2	202.074	203.081214968931	1.55898685840951	[M+H]+	4.803	0.590224775675653	2	C18	Organoheterocyclic compounds	Indoles and derivatives	Indolyl carboxylic acids and derivatives	-	-	C21124	map00404;map01130	-	-	C1=CC=C2C(=C1)C(=CN2)CC(=N)C(=O)O	LKYWXXAVLLVJAS-UHFFFAOYSA-N	3707239.900406239	799075.8297107822	4034403.8852900253	5960195.812902792	5629212.761176192	3755327.762525419	5912608.528989718	6115212.1679584915	4079835.737224647	2937112.5020237667	3139853.018095681	8173413.460531727	3897371.83728656	3921928.4777664826	3954706.008962639
Com_2238_pos	(2S)-2-{[1-(R)-Carboxyethyl]amino}pentanoate	P	C8H15NO4	189.1	190.107174554528	1.24508373890631	[M+H]+	1.456	0.756457304431192	2	C18	Organic acids and derivatives	Carboxylic acids and derivatives	Amino acids, peptides, and analogues	-	-	C06326	-	-	-	CCCC(C(=O)O)NC(C)C(=O)O	AMDDRMIFTJHJGD-RITPCOANSA-N	26024257.222150326	30930570.1431238	17834055.3288639	29362633.49865798	113360148.81494604	21916963.87677342	43738330.11240336	35929323.552150056	25198322.23165424	36719397.668336295	25221705.80580405	24774305.497060075	50224088.4471226	29572973.757867284	47428623.27693134
Com_2199_pos	N2-Acetyl-L-aminoadipate semialdehyde	P	C8H13NO4	187.084	188.091498225137	1.3992336027889	[M+H]+	1.461	0.623726200339822	2	C18	Organic acids and derivatives	Carboxylic acids and derivatives	Amino acids, peptides, and analogues	-	-	C12988	-	-	-	CC(=O)NC(CCCC=O)C(=O)O	CRVYRJLIQHSUOQ-ZETCQYMHSA-N	14613102.949212134	10952202.095731445	18866554.308526143	41092180.38758475	33169240.48692717	19340998.041877203	19105611.950717058	16388460.779332222	17645087.920835618	19266590.181572143	22959096.490495972	21438479.878508855	19771207.0796005	19851208.749360986	19470067.001298305
Com_2009_pos	Ethyl N-methyl-1,2,5,6-tetrahydro-pyridine-3-carboxylate	P	C9H15NO2	169.11	170.117601921625	0.129629168646142	[M+H]+	5.534	0.658926313419571	2	C18	Alkaloids and derivatives	-	-	-	-	-	-	-	-	CCOC(=O)C1=CCCN(C1)C	UNARQANIGOBIHM-UHFFFAOYSA-N	1311302.3423509435	4033836.489112374	24377555.123609375	39868602.303796776	52982036.232895084	35240492.300058275	29248567.961312335	17241848.54313335	40278340.711206265	1622757.14675206	45506167.41909772	42430197.45633623	46315351.0263751	46478573.88974801	45479140.75989296
Com_1998_pos	8-Hydroxy-p-menth-6-en-2-one	P	C10H16O2	168.115	169.122257215278	0.432945953692882	[M+H]+	0.699	0.54292864286694	2	C18	Lipids and lipid-like molecules	Prenol lipids	Monoterpenoids	-	-	-	-	-	-	CC1=CCC(CC1=O)C(C)(C)O	DJOOMNLGIUGRKD-MRVPVSSYSA-N	5113496.156859624	6633128.7310258085	7420835.616944082	4649929.321713323	6610619.898757726	4718801.8441950735	5603730.441806085	4663771.14201963	6088864.8332706	4286178.770167832	5696272.434878503	5427122.862385952	5139661.31101363	5437445.604511039	6397924.608286027
Com_1754_pos	1-Aminocyclohexanecarboxylic acid	P	C7H13NO2	143.095	144.101960618349	0.21397273259722	[M+H]+	1.467	0.822119188653103	2	C18	Organic acids and derivatives	Carboxylic acids and derivatives	Amino acids, peptides, and analogues	"2756-85-6"	HMDB0243822	-	-	-	-	C1CCC(CC1)(C(=O)O)N	WOXWUZCRWJWTRT-UHFFFAOYSA-N	71941557.99885005	269466865.15611947	434543665.2304334	8798184073.37181	3118814381.4404716	420315667.9609155	179904155.83751523	252185430.2637962	170117915.68177375	53741492.51636574	302572593.31651735	353948030.5564693	835299295.461135	902819180.0066224	891849362.7709302
Com_4977_pos	Stoloniferone S	P	C29H46O5	474.335	475.342117705175	0.606544868174014	[M+H]+	6.38	0.837483932298465	2	C18	Lipids and lipid-like molecules	Steroids and steroid derivatives	Pregnane steroids	-	-	-	-	LMST01060049	-	CC(C)C(C)C1CC1C(C)C2CCC3C2(CC(C4C3CC(C5(C4(C(=O)C(C=C5)O)C)O)O)O)C	VLHHDCPLZKAFIF-SEQHCROOSA-N	28075407.637655474	27209086.76558792	27676718.99260419	42418180.3346139	194481698.4771616	103918581.83389218	35028881.505376615	15397997.725030513	13328675.776499532	20659130.00773655	28469533.420802314	20988520.35834525	42824679.6312563	47448975.79105714	42166743.57720736
Com_4970_pos	Kuguacin Q	P	C29H44O5	472.319	473.326	0.0736892007070762	[M+H]+	6.508	0.881762160769324	2	C18	Lipids and lipid-like molecules	Prenol lipids	Sesquiterpenoids	-	-	-	-	-	-	CCOC1C23CCC4(C(CCC4(C2C(=O)CC5(C3CCC(=O)C5(C)C)O1)C)C(C)CC(=O)C)C	GZCDSZKNRYAXTC-IJGCGQJNSA-N	128708363.35621783	139959575.62344816	175173846.4091473	191917072.78196293	354909249.57126737	291186490.7216235	394290462.0195174	72905831.14687055	75096301.84553397	111459574.65174979	195068012.64452565	98152180.87740003	140133137.382729	132943745.54832573	129144673.51441011
Com_4930_pos	Homaxisterol B2	P	C29H46O4	458.34	459.346709559936	0.437317787051984	[M+H]+	7.411	0.878905516278111	2	C18	Lipids and lipid-like molecules	Steroids and steroid derivatives	Stigmastanes and derivatives	-	-	-	-	-	-	CCC(C=CC(C)C1CCC2C1(CCC34C2(O3)C(C5C6(C4(CCC(C6)O)C)O5)O)C)C(C)C	NUKZQEACWUKJTB-PFRCSVQTSA-N	28052560.618715845	11929619.970471047	363197412.18683773	347896574.8344965	541487358.9795574	448685117.4384132	272925393.4387791	30602101.017516695	51226445.42471287	52772312.41293991	252490972.13515934	53308912.41310906	225557564.117641	342199588.38704497	222314729.38354734
Com_4935_pos	Topsentisterol C1	P	C29H46O4	458.34	459.347	0.223212870560507	[M+H]+	6.895	0.864476405447284	2	C18	Lipids and lipid-like molecules	Steroids and steroid derivatives	Cholestane steroids	-	-	-	-	-	-	CC1CC1C(C)CCC(C)C2CCC3C2(CCC4(C3=CC(=O)C5(C4(CCC(C5)O)C)O)O)C	DJTPDRQBXVXHCC-PKLUILQISA-N	23102051.89256101	20134842.981104054	45997619.499031246	75345865.90475944	191379612.81320384	211431353.60198182	75101110.30271737	28002480.681268916	27886555.87489776	37464221.50560134	68414444.42579338	30436981.875196274	67619951.1159473	59449760.38150454	66106508.02855455
Com_4831_pos	Salacenonal	P	C29H42O3	438.313	439.320688119162	0.0271058059686896	[M+H]+	8.113	0.917419455289218	2	C18	Lipids and lipid-like molecules	Prenol lipids	Diterpenoids	-	-	-	-	-	-	CC1=C(C(=O)CC2C1(CCC3C2(CCC4(C3(CCC5(C4CC(=C)CC5)C)C)C)C)C=O)O	VHMQPAGFSQOURP-XSULHSBESA-N	33850597.46663399	29933750.679827683	830292243.1680557	732656154.9652327	921148421.1636536	1086449050.1810894	841089467.8969014	65950508.886506796	66526358.57357538	284631984.87405103	738361465.7341452	85378672.34723371	427133482.692361	443773588.76615554	420777984.00406885
Com_4828_pos	Thr Arg Tyr	P	C19H30N6O6	438.223	439.230468396157	1.1144931088042	[M+H]+	6.206	0.658075708658104	2	C18	Organic acids and derivatives	Carboxylic acids and derivatives	Amino acids, peptides, and analogues	-	-	-	-	-	-	CC(C(C(=O)NC(CCCN=C(N)N)C(=O)NC(CC1=CC=C(C=C1)O)C(=O)O)N)O	UNURFMVMXLENAZ-KJEVXHAQSA-N	55468765.1342698	36445759.23315304	24391142.476954173	51118394.3848776	49980067.11438334	624668735.9853297	33582802.31217322	141588818.41829452	34443720.079533875	79906568.81227875	63676664.99891244	79528851.50461939	35916366.7581848	40329140.74550286	57906869.56779102
Com_4728_pos	Oxidosenexone	P	C29H46O2	426.35	427.357237215533	0.368747775646281	[M+H]+	7.516	0.889272188941511	2	C18	Lipids and lipid-like molecules	Steroids and steroid derivatives	Oxosteroids	-	-	-	-	-	-	CC1C2CCC3=C(C2(CCC1=O)C)CCC4(C3(CCC4C(C)C5CCC(O5)(C)C)C)C	JECACBMOJQISKJ-BWPRGTHOSA-N	33818691.45402045	31735918.86369999	290814983.3293475	397308294.1034781	396692850.3530997	413672955.1117599	296636019.8853095	37549463.946009345	50180843.31199203	50929085.402125694	133306959.57419896	42854821.52386186	162143947.37351	175937772.415661	168386319.72739455
Com_4607_pos	7-Dehydrofucosterol	P	C29H46O	410.355	411.362268093008	0.23904433748901	[M+H]+	11.089	0.896465755138344	2	C18	Lipids and lipid-like molecules	Steroids and steroid derivatives	Stigmastanes and derivatives	-	-	-	-	-	-	CC=C(CCC(C)C1CCC2C1(CCC3C2=CC=C4C3(CCC(C4)O)C)C)C(C)C	XPRWWANUPMYKMF-XFVTWJKKSA-N	80611776.05396098	41186135.51454017	83833086.144872	76577823.02024154	96030314.27061205	127970234.7624242	97115183.86115275	64424013.2831428	76679445.2261773	87906021.36556752	116963402.94628344	77522625.08680938	77193571.8699587	82764226.38828187	92812179.11139198
Com_4548_pos	Aconasutine	P	C24H37NO4	403.272	404.279096431144	1.14951833282935	[M+H]+	6.344	0.580947781294201	2	C18	Organoheterocyclic compounds	Quinolidines	-	-	-	-	-	-	-	CCN1CC2(CCC(C34C2CC(C31)C5=CC(C6CC4C5C6OC)OC)O)COC	JWMZWHOQSOXWKZ-KLXBOODQSA-N	9103909.781942291	7491012.58294545	4920725.99204594	17464917.59470218	10312794.742767502	5862153.734945324	12273217.921803422	15423136.128394503	19231622.820024032	28033391.99232323	10533780.011704646	24882598.316992637	14635083.3354199	14360977.282219103	14871596.905914314
Com_4508_pos	Estradiol 17beta-cyclopentylpropionate	P	C26H36O3	396.266	397.273594232981	0.367851032194271	[M+H]+	6.475	0.777742104297072	2	C18	Lipids and lipid-like molecules	Steroids and steroid derivatives	Steroid esters	-	-	C14640	-	-	-	CC12CCC3C(C1CCC2OC(=O)CCC4CCCC4)CCC5=C3C=CC(=C5)O	UOACKFBJUYNSLK-XRKIENNPSA-N	7088873.305008991	3372517.8588341386	5269718.300095373	19496988.284431096	8457956.170839569	11160574.860382523	12203022.981034007	11310370.701325214	12023492.685881456	16930031.500522044	12012371.89568747	16682236.139987111	5191482.9312109	5744654.533347393	7110116.393506372
Com_4491_pos	14-Dehydroergosterol	P	C28H42O	394.324	395.330737263295	0.311258868103978	[M+H]+	11.063	0.929120899707952	2	C18	Lipids and lipid-like molecules	Steroids and steroid derivatives	Ergostane steroids	-	-	-	-	-	-	CC(C)C(C)C=CC(C)C1CC=C2C1(CCC3C2=CC=C4C3(CCC(C4)O)C)C	JNANCCREFMIVHM-BDBRCDPUSA-N	73016498.49978887	68897542.28190365	83983302.8924431	38864347.437386446	47158156.07463892	88464090.34430788	57272186.729828015	71956743.97185642	73439049.88507198	79620673.03118362	116847659.2683856	64349695.439004816	73695581.2309847	83204190.84629494	72043500.78992821
Com_4374_pos	Spiramine W	P	C22H33NO4	375.241	376.247712779893	1.45831656283831	[M+H]+	5.804	0.898775995144182	2	C18	Lipids and lipid-like molecules	Prenol lipids	Diterpenoids	-	-	-	-	-	-	CC12CCCC34C1C(C(C56C3CC(CC5)C(C6)(C)O)OC4N7C2OCC7)O	URFSNQGBOARTFK-DMCXIGRBSA-N	63046596.036407106	43160333.63284036	20202477.77583067	58125609.297460414	25780079.750392176	16909843.648502216	34891414.82165868	72211789.42535247	88721848.2556496	93965924.62186457	36454362.48581874	97423144.77210644	56507188.4988823	54204670.98567118	54918082.979561515
Com_4329_pos	Tricalysiamide C	P	C21H31NO4	361.225	362.231854939943	2.09027450770597	[M+H]+	5.994	0.641907016712947	2	C18	Lipids and lipid-like molecules	Prenol lipids	Diterpenoids	-	-	-	-	-	-	CC12CCC3(C(=CC(=O)N3)C1CCC45C2CCC(C4)C(C5)(CO)O)OC	KTNZRKKLKVMLHB-XOVQUKCCSA-N	16084373.234744621	10595789.521622013	6015548.696190332	19677507.255789384	18995438.65918443	6799554.16596019	11378931.533499995	21122195.56284409	28875166.923680417	42683605.11069938	12060771.44721152	33258239.479895286	22830033.2279297	22580638.026011568	15698208.955965735
Com_4254_pos	Topsentolide C1	P	C21H32O4	348.23	349.236721434559	1.8337458892043	[M+H]+	7.245	0.80360010952417	2	C18	Lipids and lipid-like molecules	Fatty Acyls	Fatty alcohols	-	-	-	-	LMFA07040135	-	CCC=CCC=CCC(C(C=CC1CC=CCCCC(=O)O1)OC)O	QXHLHGKKWDCOOY-DCQCSHFVSA-N	37088346.71416341	61417241.39350722	11119823.155302204	48619512.859569326	25387927.600097157	313414637.969275	33903030.82007148	246436739.8533768	36292575.133628696	180486976.2577738	32441622.02911193	84807923.08849089	49080200.1180409	50886154.21468905	45028077.26928183
Com_4116_pos	CARBETAPENTANE	P	C20H31NO3	333.23	334.237386493779	0.910799945267009	[M+H]+	5.794	0.856169858179031	2	C18	Benzenoids	Benzene and substituted derivatives	-	"23142-01-0"	HMDB0249630	-	-	-	-	CCN(CC)CCOCCOC(=O)C1(CCCC1)C2=CC=CC=C2	CFJMRBQWBDQYMK-UHFFFAOYSA-N	179798476.50899178	48712787.59280671	76448192.61145909	235004832.0791728	93924843.74078779	71037664.31751774	126881573.55920026	212111584.10837588	244970318.99681705	313593357.1944086	96959025.096965	289538448.1058182	170105003.26439	168470648.1650399	163916569.6654053
Com_4115_pos	alpha-Eucaine	P	C19H27NO4	333.194	334.200916751474	1.1802388824313	[M+H]+	5.55	0.585680862314969	2	C18	Benzenoids	Benzene and substituted derivatives	Benzoic acids and derivatives	-	-	C14166	map07015	-	-	CC1(CC(CC(N1C)(C)C)(C(=O)OC)OC(=O)C2=CC=CC=C2)C	MJMZACWQGQGLBI-UHFFFAOYSA-N	30739178.382246442	24247834.655058026	10145228.228762873	22799488.714769192	18362855.509242613	9464376.568317391	15604988.694333224	25913737.563172214	31468793.435440022	26312832.968962282	18550624.621980064	30097742.282313034	21520997.7593947	21855247.074611172	23490347.9444684
Com_4111_pos	9,10,18-Trihydroxystearate	P	C18H36O5	332.256	333.26311039334	1.41338685901229	[M+H]+	6.169	0.599043316348309	2	C18	Lipids and lipid-like molecules	Fatty Acyls	Fatty acids and conjugates	-	HMDB0034295	C19621	map00073	LMFA02000147	-	C(CCCCO)CCCC(C(CCCCCCCC(=O)O)O)O	OISFHODBOQNZAG-UHFFFAOYSA-N	2686603.8980386904	1465520.7485015937	2875657.2288100417	6995335.300338568	8707037.82981712	4707569.326018041	2726303.241301004	1916677.5641020504	1626010.6377070355	1108765.6111367454	4206468.695257218	2614142.235820368	3973760.53641562	3786401.720611087	3332600.8652122226
Com_4102_pos	3-hydroxydecanoylcarnitine	P	C17H33NO5	331.236	332.242893886757	0.833584970874195	[M+H]+	5.657	0.684602146178886	2	C18	Organic acids and derivatives	Hydroxy acids and derivatives	Beta hydroxy acids and derivatives	-	-	-	-	-	-	CCCCCCCC(CC(=O)OC(CCC(=O)[O-])[N+](C)(C)C)O	XZARHVHXYGIXLB-UHFFFAOYSA-N	14773082.413956057	5773579.829573332	14108230.298914937	36378559.44991486	42333566.126428805	26803252.608188175	12022299.384556558	13707602.264727632	19943487.898519464	19014553.32478018	16345223.203087648	24701742.205570914	19915208.5437066	20085256.455644306	20999333.953125767
Com_4062_pos	Corchorifatty acid F	P	C18H32O5	328.225	329.23197699977	0.923147988368463	[M+H]+	5.91	0.723652290642117	2	C18	Lipids and lipid-like molecules	Fatty Acyls	Lineolic acids and derivatives	-	HMDB0035919	-	-	-	-	CCC=CCC(C(C=CC(CCCCCCCC(=O)O)O)O)O	MKYUCBXUUSZMQB-MKZMYESJSA-N	50640024.54039033	48080090.17619856	60744424.45919013	112137202.23582141	210692131.6346417	90533299.15174109	54740045.43831652	36465783.86520591	34298586.58573337	30914378.469101213	57358445.92311801	43469425.43575129	63922891.9218815	65310393.61929881	62192091.43153947
Com_3851_pos	Letestuianin C	P	C19H20O4	312.136	313.144	1.89906674064193	[M+H]+	5.202	0.551462290579333	2	C18	Phenylpropanoids and polyketides	Diarylheptanoids	Linear diarylheptanoids	-	-	-	-	-	-	C1=CC(=CC=C1CCC(=O)CC(=O)CCC2=CC=C(C=C2)O)O	KTRRXJQAOOYSDA-UHFFFAOYSA-N	7637529.368337984	13598661.328044467	34053049.24557406	30124679.68792999	8686696.64253179	6083705.479001397	39098324.564760916	135881198.36254805	84675738.28796226	32069646.17415765	30416174.339969	104090121.14141627	51833186.3428849	43760557.93903585	44379235.405048095
Com_3808_pos	Palmityl Trifluoromethyl Ketone	P	C17H31F3O	308.233	309.239674968457	1.05450052189033	[M+H]+	9.682	0.549782280276116	2	C18	Organic oxygen compounds	Organooxygen compounds	Carbonyl compounds	"141022-99-3"	-	-	-	-	-	CCCCCCCCCCCCCCCC(=O)C(F)(F)F	MAHYXYTYTLCTQD-UHFFFAOYSA-N	88931247.3147719	47806990.45639962	59523469.89387517	49282133.1317603	60351208.309519514	51717648.618397295	32751767.007930115	51537200.19406442	56408210.09142388	43432602.714594804	57299619.81212367	27885923.52022624	45164403.1264617	50109643.160960615	43689327.33380272
Com_3717_pos	(-)-N-Methylhigenamine N-oxide	P	C17H19NO4	301.131	302.138654636132	0.183852850157057	[M+H]+	5.323	0.514874905606344	2	C18	Organoheterocyclic compounds	Isoquinolines and derivatives	Benzylisoquinolines	-	-	-	-	-	-	C[N+]1(CCC2=CC(=C(C=C2C1CC3=CC=C(C=C3)O)O)O)[O-]	NBVMNDIZMDPDMC-CRAIPNDOSA-N	44160076.305368304	32572994.006404188	5792753.620453994	12497689.247400947	652393.2261953902	11948563.425829582	58395486.24855719	86644639.245348	140644444.37303507	47175729.27245228	57484920.75744599	120556305.14410207	53675541.6581449	57868327.16351059	55199869.82255378
Com_3497_pos	alpha,alpha'-Diethyl-3,4,4'-stilbenetriol	P	C18H20O3	284.141	285.148932498611	1.34615657168692	[M+H]+	6.326	0.657512381654256	2	C18	Phenylpropanoids and polyketides	Stilbenes	-	-	-	C14740	-	LMPK13090023	-	CCC(=C(CC)C1=CC(=C(C=C1)O)O)C2=CC=C(C=C2)O	MOVGOKPAVPTKIV-FOCLMDBBSA-N	2016459.9610009303	3615824.6274897135	5013777.943093486	3079703.8138631964	2932405.0252964436	3207951.9012356414	10152774.944191482	5792268.479417859	8110585.3315870715	10453778.53558393	5395610.760338929	6524251.019863039	4686036.08418751	6007347.789785314	5853124.673545711
Com_3436_pos	Crepenynate	P	C18H30O2	278.225	280.239537280984	1.28414600902381	[M+2H]+	9.513	0.720877652191045	2	C18	Lipids and lipid-like molecules	Fatty Acyls	Fatty acids and conjugates	-	-	C07289	map01060;map00591	-	-	CCCCCC#CCC=CCCCCCCCC(=O)[O-]	SAOSKFBYQJLQOS-KTKRTIGZSA-M	19097467.902299393	27292560.665702876	20487419.409341827	14323061.484238956	5889767.573314051	16219477.067700565	18201803.3293075	14099429.713354891	18058636.419815656	20739513.914538845	13838291.26558609	15125976.5512938	26492032.9749811	17625693.855817262	20643950.084230404
Com_3421_pos	Panaxjapyne C	P	C17H26O3	278.188	279.194919322648	2.08735435935365	[M+H]+	6.797	0.815312000910404	2	C18	Lipids and lipid-like molecules	Fatty Acyls	Fatty alcohols	-	-	-	-	-	-	CCC(C#CC#CCC(C(CCCCCC=C)O)O)O	ZMNJVEQNPDFORU-ULQDDVLXSA-N	15791506.926852362	8824909.112769539	21109606.44738476	18732604.733125545	13243536.473402739	31748346.31898117	9826895.521958757	15662471.128549222	17845302.862736754	21186367.475144695	12028377.526559029	21110762.646700114	16533936.3625809	16495450.525107268	16612181.077476917
Com_3205_pos	1,6-Dimethoxypyrene	P	C18H14O2	262.099	263.106425002261	0.972904777484158	[M+H]+	5.867	0.525938772454742	2	C18	Benzenoids	Pyrenes	-	-	HMDB0060337	C18260	map01120;map00624	-	-	COC1=C2C=CC3=C4C2=C(C=CC4=C(C=C3)OC)C=C1	WFKVWBRLOQDNIT-UHFFFAOYSA-N	6518592.2392360745	6592282.895290027	7672647.534575627	3982939.8226154163	5209958.250903366	4275288.2716801725	5055147.624794993	7994888.143800062	3021057.317704374	431293.5438113215	2275049.662913365	6620866.150884803	4670916.8515625	4259738.79044434	4996615.531174564
Com_2996_pos	Valyllysine	P	C11H23N3O3	245.174	246.180870097829	1.50873364029622	[M+H]+	1.876	0.542109122554388	2	C18	Organic acids and derivatives	Carboxylic acids and derivatives	Amino acids, peptides, and analogues	-	HMDB0029132	-	-	-	-	CC(C)C(C(=O)NC(CCCCN)C(=O)O)N	JKHXYJKMNSSFFL-IUCAKERBSA-N	4298019.975537795	3032547.663877288	1178652.0050284306	3485179.4955960508	2383816.2800585954	2535932.392640881	1596749.282170872	444178.0913801096	263384.662938248	1124213.3444625959	1878656.6198310321	1121216.885046764	1797886.55065395	1827863.5875975224	1883173.3504111262
Com_2919_pos	(+)-7alpha,8alpha-Epoxyblumenol B	P	C13H20O4	240.136	241.142699700158	3.16611976305346	[M+H]+	5.769	0.627903712328123	2	C18	Organic oxygen compounds	Organooxygen compounds	Carbonyl compounds	-	-	-	-	-	-	CC1=CC(=O)CC(C1(C2C(O2)C(C)O)O)(C)C	KHIXUQRXQIFBLI-BQUSMCMVSA-N	32998598.7579018	18020191.17558241	15765138.12115428	24889731.048770424	43449340.26591715	22672670.309023235	13476266.426298928	25367783.135765716	17586934.735397693	28414576.82801178	20900930.06648852	18540088.51470538	23653913.4937503	19463923.28902597	25025217.725687586
Com_2914_pos	epsilon-L-norlysyl pyrraline	P	C11H16N2O4	240.111	241.11775724665	2.30207415314754	[M+H]+	5.206	0.539673314892265	2	C18	Organic acids and derivatives	Carboxylic acids and derivatives	Amino acids, peptides, and analogues	-	-	-	-	-	-	C1=C(N(C(=C1)C=O)CCCC(C(=O)O)N)CO	UTUGCGABRJMXQS-JTQLQIEISA-N	2818468.104587302	2171079.056973002	7238733.523744347	21616218.121542558	10344722.712266278	7612339.392175054	6627194.932727424	4187077.563047708	4952739.537608779	6845893.734813407	7802167.609161941	4555117.9317883905	7304488.90564029	7207045.7726771	7270678.95315015
Com_2859_pos	trans-4,5-Dihydroxy-4,5-dihydropyrene	P	C16H12O2	236.084	237.090666357265	1.54031256191096	[M+H]+	5.517	0.651521830876369	2	C18	Benzenoids	Phenanthrenes and derivatives	-	-	-	C18255	map01120;map00624	-	-	C1=CC2=C3C(=C1)C(C(C4=CC=CC(=C43)C=C2)O)O	NIUGQCSXPHANNG-HOTGVXAUSA-N	12705416.891111197	10812846.832742801	2659609.8579723723	2648525.0570908273	615673.5512451134	490579.1979981764	10496169.439603103	14889796.33491615	20739063.751611978	16002324.197921038	6856602.280632566	17406782.516442478	11728860.7486073	11676875.429783216	11979815.959418135
Com_2833_pos	4,5-Dihydroxypyrene	P	C16H10O2	234.068	235.075022974794	1.52530497110121	[M+H]+	7.596	0.750709462971991	2	C18	Benzenoids	Pyrenes	-	-	-	C18250	map01120;map00624	-	-	C1=CC2=C3C(=C1)C(=C(C4=CC=CC(=C43)C=C2)O)O	UKDSXSFLFJKPSJ-UHFFFAOYSA-N	67296669.85192004	41500842.281594045	30868359.16525163	23324905.609550666	26449325.559540603	22855562.209709357	30218066.300691064	43188967.90143094	76857211.83673042	60238853.93832072	12090802.619228099	48684163.484682344	47751322.5193084	48167173.07733373	44090031.48489277
Com_2773_pos	L-isoleucyl-L-proline	P	C11H20N2O3	228.147	229.154564253448	0.551163666553667	[M+H]+	5.178	0.833569476660786	2	C18	Organic acids and derivatives	Carboxylic acids and derivatives	Amino acids, peptides, and analogues	-	HMDB0011174	-	-	-	-	CCC(C)C(C(=O)N1CCCC1C(=O)O)N	BBIXOODYWPFNDT-CIUDSAMLSA-N	129205830.1313748	50052834.91320512	70623484.75423896	131874887.17080525	121162401.19989225	85954253.63893183	126090562.59938104	35436448.17280775	40683029.26647734	49627631.0314962	87478027.16136155	112230088.6517524	85086594.6133057	81405820.1860502	79968605.58935088
Com_2682_pos	Rumphellolide F	P	C14H22O2	222.162	223.169054541833	1.01483686360054	[M+H]+	6.023	0.839056205528638	2	C18	Organic oxygen compounds	Organooxygen compounds	Alcohols and polyols	-	-	-	-	-	-	CC1(CC2C1CCC(C3CC3C2=O)(C)O)C	CXOPZZWZWLKEBP-AYDOGRCQSA-N	35044715.433816776	16374813.18346834	43507832.056566425	79567003.00360575	59314408.56085782	36301206.50066884	34672364.46137152	23726308.129132904	58886866.0230252	35108821.68950807	38207506.40306446	72729223.83522832	39891024.9551142	30619296.924347553	41001666.75882261
Com_2681_pos	Saniculamoid D	P	C14H22O2	222.162	223.169067388707	0.957010254384322	[M+H]+	6.948	0.824568804787166	2	C18	Organic oxygen compounds	Organooxygen compounds	Carbonyl compounds	-	-	-	-	-	-	CC(C)C(CCC(=O)C)C1C2C1C(=O)CC2	GDQRIBRXZMXMRL-UNJBNNCHSA-N	21748099.529112797	15073513.740796154	16193639.223333005	25940479.992464807	28350638.61451036	24145130.626631223	78121405.82031718	22139038.39882569	38533406.72307848	26642025.048204053	25268468.764513254	26375101.782623935	29801522.8088882	29103077.62743188	28628766.038032323
Com_2531_pos	Elaeokanine C	P	C12H21NO2	211.157	212.164082765599	2.11801604429195	[M+H]+	7.364	0.690087418804974	2	C18	Organoheterocyclic compounds	Indolizidines	-	-	-	C10592	-	-	-	CCCC(=O)C1C2CCCN2CCC1O	JWTAWEGUCCQPAM-USWWRNFRSA-N	32169105.60101152	32365887.87776702	31932806.98859503	67508904.07589388	64724909.34910918	112324804.17964517	90941502.97360286	68209566.0270687	55145670.84935141	71020810.9149619	96725644.91447732	109762418.6943146	22915838.7509013	23242006.828749977	24671155.286523007
Com_2507_pos	9,10-Dihydroxyanthracene	P	C14H10O2	210.068	211.075146239922	1.11278247510901	[M+H]+	5.685	0.83096564641155	2	C18	Benzenoids	Anthracenes	-	-	-	C16206	map01120;map00624	-	-	C1=CC=C2C(=C1)C(=C3C=CC=CC3=C2O)O	PCFMUWBCZZUMRX-UHFFFAOYSA-N	2922338.136670545	2862815.2891361597	4811230.30075406	6651493.580597068	2801890.4023789414	2443375.539751672	4735144.218927067	2640986.7324684267	4977788.125909393	7277240.814414268	4202877.69795354	6016973.617681683	4896917.05521273	5487103.276758569	4975637.838414772
Com_2465_pos	Bellendine	P	C12H15NO2	205.11	206.118	0.038832280824174	[M+H]+	5.097	0.657402757007577	2	C18	Organoheterocyclic compounds	Cycloheptapyrans	-	-	-	C10846	-	-	-	CC1=COC2=C(C1=O)C3CCC(C2)N3C	ODQUOOUDMCGJCX-UHFFFAOYSA-N	453603860.9772372	106040785.11186789	4752696.640753448	9567095.797736099	2512456.5662049977	1676784.2977962468	14433476.315618986	61303254.23869227	91450421.06608064	114151377.7361469	12762185.794467894	98156924.45708944	77583890.7700625	73080879.8910274	71826775.23872022
[truncated: 2,668 more rows]
